# Supplementary material for: Evaluating the Comprehensive Performance of Herbaceous Peonies at low latitudes by the Integration of Long-running Quantitative Observation and Multi-Criteria Decision Making Approach
Source: Sci Rep. 2019 Oct 21;9:15079. doi: 10.1038/s41598-019-51425-0 (PMC6803760; doi:10.1038/s41598-019-51425-0)
Supplement: Supplementary file 1 — Dataset 1 [file 41598_2019_51425_MOESM1_ESM.xlsx]

## Sheet: Sheet 1
Supplementary Dataset: The 37 supplementary tables showing all the data related to observation, calculation and evaluation of this study
Article title: Integration of Long-running Quantitative Observation and Multi-Criteria Decision Making Approach: A Dependable Strategy for Evaluating the Introduction Performance of Ornamental Plant
Authors: Jiaping Zhang, Xiaobin Wang, Dong Zhang, Shuai Qiu, Danqing Li, Jianfen Wei, Juan Guo, Yiping Xia
Notes of this dataset: this supplementary dataset includes two sheets, five sections and 37 supplementary tables, which shows all the data related to observation, calculation and evaluation in this study. Partial supplementary tables and cells were painted by yellow background, which indicate these tables contain the indices incorporating into the final evaluation system. Additionally, the titles…
List of five Sections and 37 supplementary tables
Section I: Long-running quantitative observation (LQO) on the annual growth cycle and performances of 30 herbaceous peony cultivars during six years from 2012 to 2017
Supplementary Table S1 Basic information of 30 P. lactiflora cultivars.
Supplementary Table S2 Number of dormant buds in 30 cultivars in six autumns during six years from 2011 to 2016 (scoring for C13 and C14)
Supplementary Table S3 Sprouting periods and ornamental durations of the Tender Bud, Stem and/or Leaf (TBSL) during six years from 2012 to 2017
Supplementary Table S4 Plant heights of 30 cultivars during six years from 2012 to 2017
Supplementary Table S5 Plant widths of 30 cultivars during six years from 2012 to 2017
Supplementary Table S6 Stem number, diameters and their ratios during three years from 2015 to 2017
Supplementary Table S7 Lengths, widths and their ratios of the compound and apical leaves in 2013 and 2015
Supplementary Table S8 Flower Number per Plant of 30 cultivars during six years from 2012 to 2017 (FNP, scoring for C1)
Supplementary Table S9 Proportions of Flowering Plants during six years from 2012 to 2017 (RFP, scoring for C2)
Supplementary Table S10 Aborted flower number per plant of 30 cultivars during six years from 2012 to 2017
Supplementary Table S11 Values of Opened flower number Minus Aborted flower number (OMA) per plant during six years from 2012 to 2017
Supplementary Table S12 Flower diameters, colors, fragrance and upright levels of flowering stems (Scoring for C3 and C6)
Supplementary Table S13 Flowering periods and blooming durations during six years from 2012 to 2017 (Scoring for C4 and C5)
Supplementary Table S14 Traits related to stamen and pistil, and appropriate roles of each cultivar in hybridization (Scoring for C15 and C16)
Supplementary Table S15 Fruiting and withering performances in 2013
Supplementary Table S16 Evaluation on “Other ornamental values” of 30 cultivars (Scoring for C7)
Section II: Resistance evaluation and survival and non-degraded proportions of 30 peony cultivars
Supplementary Table S17 Evaluation on the heat resistance of 30 peony cultivars in 2013 summer (Scoring for C8)
Supplementary Table S18 Chlorophyll fluorescence characteristics of eight cultivars with significant difference of heat resistance under natural summer hight temperatures
Supplementary Table S19 Dormancy durations and possible chilling requirement traits of 30 peony cultivars during five winters from 2012 to 2017 (Scoring for C9)
Supplementary Table S20 Evaluation on disease and pest resistances during six years from 2012 to 2017 (Scoring for C10)
Supplementary Table S21 Survival and non-degraded rates of 30 cultivars after six-year cultivation (observed in 2017 summer) (Scoring for C11 and C12)
Section III: Crossbreeding between the southern and norther peonies and relevant observation
Supplementary Table S22 Hybridization between the southern peony ‘Hang Baishao’ and norther Heze peonies, and subsequent performances of their fruiting, seeding and sprouting in the next spring (Scoring for C17)
Section IV: Construction of comprehensive evaluation system based on the LQO and AHP approach
Supplementary Table S23 Selection of 17 indices and construction of three hierarchies
Supplementary Table S24 Corrected RI values against with different matrix orders
Supplementary Table S25 Scales and meaning of judgment matrices
Supplementary Table S26 Judgment matrix and consistency test: A-B
Supplementary Table S27 Judgment matrix and consistency test: B1-C
Supplementary Table S28 Judgment matrix and consistency test: B2-C
Supplementary Table S29 Judgment matrix and consistency test: B3-C
Supplementary Table S30 Weight values of the evaluation indices in layer B to A
Supplementary Table S31 Weight values of the evaluation indices in layer C to B
Supplementary Table S32 Final weight values of the evaluation indices in layer C to A
Supplementary Table S33 The whole system to evaluate the comprehensive performance of herbaceous peonies cultivated in subtropical city Hangzhou
Supplementary Table S34 Grading and scoring criteria of 17 evaluation indices
Section V: Calculation of total point values and final comprehensive evaluation.
Supplementary Table S35 Calculation of the final total points based on the scoring and weights of 17 indices
Supplementary Table S36 Final evaluation results of the comprehensive performance of 30 herbaceous peonies in subtropical city Hangzhou
Supplementary Table S37: Daily maximum and minimum temperatures of Hangzhou during June to September in 2013, when was the hottest summer and broke the highest temperature ever recorded in Hangzhou history during the last 50 years (sheet 2)
Section I: Long-running quantitative observation (LQO) on the annual growth cycle and performances of 30 herbaceous peony cultivars during six years from 2012 to 2017
Supplementary Table S1 Basic information of 30 P. lactiflora cultivars
Cultivars	Flower types	Flower colors	Plant sizes	Provenances	Longitudes and latitudes	Climate types	Hardiness Zones in ChinaZ
Hang Baishao	Single	Changed, pink→pink white	Medium	Pan’an, Zhejiang	E 120°17’-120°47’, N 28°49’-29°19’	Subtropical monsoon climate	9
Zifeng Chaoyang	Rose	Deep red	Medium	Heze, Shandong	E 114°48’-116°24’, N 34°39’-35°52’	Temperate monsoon climate	7
Da Fugui	Rose	Red	Medium
Yingxiong Hua	Rose	Red	Medium
Hong Hai’er	Rose	Pink	Short
Yangfei Chuyu	Rose	White and red	Tall
Yanzi Xiangyang	Rose	Deep red	Medium
Qingwen	Rose	Pink	Medium
Meiju	Amenone	Pink and white	Short
Jinzan Ciyu	Amenone	White and yellowish	Medium
Guanyin Zuo	Amenone	Red and pink	Medium
Xuanli Duocai	Amenone	Red and yellow	Medium
Chunxiao	Amenone	Pink and white	Medium
Qiaoling	Amenone	White and yellow	Short
Liantai	Amenone	Pink and white	Medium
Zhuguang	Crown	Deep red	Medium
Linghua Chenyu	Crown	Pink blue	Medium
Taohua Feixue	Crown	Pink	Medium
Qingyun Hong	Crown	Red	Tall
Shanhe Hong	Crown	Red	Tall
Hong jinqiu	Crown	Pink red	Tall
Lanju	Crown	Pink blue	Medium
Hong jin’gang	Crown	Deep red	Short
Gaogan Hong	Hydrangea	Deep red	Tall
Luhong	Hydrangea	Pink red	Tall
Xueshan Hongxing	Proliferate-flower	White and red	Tall
Qihua Lushuang	Proliferate-flower	Pink blue and red	Tall
Die Lianhua	Proliferate-flower	Pink blue and red	Medium
Wuhua Longyu	Proliferate-flower	White and red	Short
Guifei Chacui	Proliferate-flower	White	Tall
Notes: Z The website showing the map of Hardiness Zones in China is https://www.ars.usda.gov/ARSUserFiles/50301000/Graphics/Climate_china.pdf.
Supplementary Table S2 Number of dormant buds in 30 cultivars in six autumns during six years from 2011 to 2016 (scoring for C13 and C14)
Cultivars	Average number of dormant bud in six autumns of six experimental years (C13)	Ranking of the average Bud Number in six Autumns (BNA) (C13)	Scoring for the Propagation Ability by crown Division (PAD) (C13)	Initial number of dormant buds in each autumn of six experimental years						Cultivars	Average number of dormant buds in the last two autumns (2015 and 2016) / Average number of dormant buds in the middle two autumns (2013 and 2014) (C14)	Ranking of the bud number ratio of the last two autumns to the middle two autumns (C14)	Scoring for the Durability of Propagation ability by Crown division (DPC) (C14)
				2011	2012	2013	2014	2015	2016
Guanyin Zuo	20.07 ± 0.48	1	100	6.11 ± 0.70	17.11 ± 0.84	27.22 ± 1.83	30.67 ± 3.06	23.50 ± 1.32	15.83 ± 4.73	Yangfei Chuyu	1.24 ± 0.16	1	100
Qihua lushuang	18.59 ± 0.11	2	100	4.56 ± 0.20	15.89 ± 0.38	25.78 ± 1.35	25.78 ± 0.84	20.44 ± 4.00	19.11 ± 3.98	Yanzi Xiangyang	1.11 ± 0.25	2	100
Hong Hai'er	17.29 ± 0.49	3	100	4.22 ± 0.77	13.67 ± 1.45	23.33 ± 1.34	25.44 ± 1.71	19.56 ± 2.99	17.50 ± 3.12	Hang Baishao	1.03 ± 0.14	3	100
Yiongxiong Hua	13.56 ± 0.91	4	100	7.44 ± 1.02	12.22 ± 0.84	19.11 ± 1.39	20.44 ± 0.84	13.78 ± 1.02	8.34 ± 3.79	Shanhe Hong	1.00 ± 0.09	4	100
Hang Baishao	13.33 ± 0.80	5	100		6.55 ± 1.68	15.89 ± 3.67	13.89 ± 0.70	15.11 ± 0.51	15.22 ± 0.77	Taohua Feixue	0.99 ± 0.01	5	100
Meiju	13.07 ± 0.57	6	100	5.22 ± 0.39	12.56 ± 0.84	20.00 ± 0.00	14.45 ± 0.39	13.44 ± 1.02	12.78 ± 3.41	Xueshan Hongxing	0.90 ± 0.15	6	100
Taohua Feixue	12.91 ± 0.70	7	80	6.33 ± 0.34	10.89 ± 0.70	14.56 ± 1.02	15.78 ± 0.96	15.56 ± 0.20	14.33 ± 1.67	Qingwen	0.82 ± 0.30	7	80
Zifeng Chaoyang	12.26 ± 0.75	8	80	5.11 ± 0.51	12.22 ± 1.92	18.34 ± 2.31	16.33 ± 1.45	13.56 ± 2.84	8.00 ± 2.60	Qihua lushuang	0.77 ± 0.08	8	80
Da Fugui	11.80 ± 0.49	9	80	5.67 ± 0.34	11.56 ± 0.51	19.44 ± 0.84	16.11 ± 0.77	10.33 ± 1.45	7.67 ± 0.29	Hong Hai'er	0.76 ± 0.16	9	80
Qingyun Hong	11.79 ± 0.48	10	80	5.33 ± 0.00	11.89 ± 1.17	17.22 ± 0.84	14.33 ± 0.88	11.33 ± 2.52	10.61 ± 2.11	Meiju	0.76 ± 0.10	9	80
Qingwen	11.25 ± 1.10	11	80	4.78 ± 0.19	10.22 ± 0.84	14.33 ± 1.85	14.78 ± 1.89	16.00 ± 2.18	7.39 ± 5.64	Hong Jinqiu	0.73 ± 0.27	11	80
Hong Jinqiu	11.18 ± 1.23	12	80	4.56 ± 0.20	9.89 ± 0.19	15.56 ± 0.77	14.89 ± 0.51	13.33 ± 2.40	8.83 ± 5.53	Liantai	0.70 ± 0.12	12	80
Chunxiao	11.01 ± 0.44	13	60	4.84 ± 0.23	10.67 ± 0.34	18.11 ± 0.51	14.11 ± 0.19	11.00 ± 1.20	7.61 ± 3.09	Qingyun Hong	0.70 ± 0.06	12	80
Wuhua Longyu	10.97 ± 1.34	14	60	5.33 ± 0.34	11.00 ± 0.88	10.00 ± 5.21	17.56 ± 0.77			Guanyin Zuo	0.68 ± 0.10	14	60
Die Lianhua	10.80 ± 0.09	15	60	5.33 ± 0.34	10.78 ± 0.19	17.22 ± 0.84	14.00 ± 1.20	10.22 ± 2.27	7.22 ± 2.53	Luhong	0.66 ± 0.04	15	60
Shanhe Hong	10.70 ± 0.48	16	60	6.00 ± 0.58	10.44 ± 1.02	13.33 ± 1.00	10.55 ± 1.07	11.45 ± 1.57	12.44 ± 3.47	Guifei Chacui	0.65 ± 0.13	16	60
Linghua Chenyu	10.54 ± 0.50	17	60	5.89 ± 0.19	12.11 ± 1.02	18.22 ± 1.39	13.78 ± 1.07	7.11 ± 1.17	6.11 ± 1.26	Zhuguang	0.63 ± 0.15	17	60
Hong Jin'gang	10.25 ± 1.58	18	60	5.11 ± 0.51	10.33 ± 1.00	12.11 ± 4.35	13.44 ± 2.14			Zifeng Chaoyang	0.62 ± 0.02	18	60
Qiaoling	10.19 ± 0.24	19	40	4.67 ± 0.34	9.56 ± 0.51	14.22 ± 1.26	13.33 ± 0.88	9.17 ± 1.04		Gaogan Hong	0.61 ± 0.14	19	40
Lanju	10.18 ± 0.22	20	40	5.56 ± 0.20	9.33 ± 0.67	12.45 ± 2.12	13.39 ± 2.30			Chunxiao	0.58 ± 0.14	20	40
Yangfei Chuyu	9.85 ± 0.45	21	40	4.33 ± 0.58	8.22 ± 0.96	10.78 ± 0.19	10.00 ± 0.88	11.22 ± 1.68	14.56 ± 2.50	Die Lianhua	0.56 ± 0.09	21	40
Liantai	9.82 ± 1.07	22	40	5.22 ± 0.51	9.78 ± 0.39	14.11 ± 1.02	11.67 ± 0.88	11.17 ± 1.92	6.94 ± 2.31	Yiongxiong Hua	0.56 ± 0.09	21	40
Gaogan Hong	9.46 ± 0.63	23	40	5.56 ± 0.20	9.67 ± 0.34	14.11 ± 0.84	11.67 ± 0.67	9.22 ± 1.57	6.50 ± 2.29	Da Fugui	0.51 ± 0.04	23	40
Yanzi Xiangyang	9.44 ± 1.24	24	40	7.55 ± 1.07	8.78 ± 0.19	11.00 ± 0.88	8.00 ± 1.20	11.89 ± 2.50	9.45 ± 3.34	Jinzan Ciyu	0.50 ± 0.09	24	40
Xueshan Hongxing	9.19 ± 0.20	25	20	5.33 ± 1.20	9.44 ± 1.26	12.56 ± 0.84	8.78 ± 0.69	9.50 ± 1.92	9.50 ± 1.50	Linghua Chenyu	0.41 ± 0.02	25	20
Zhuguang	9.06 ± 0.99	26	20	6.00 ± 0.67	9.45 ± 2.04	11.33 ± 3.61	12.78 ± 1.68	12.06 ± 2.28	2.72 ± 0.86	Qiaoling	0.34 ± 0.06	26	20
Guifei Chacui	8.44 ± 0.57	27	20	5.22 ± 0.51	8.89 ± 1.02	12.33 ± 1.67	10.00 ± 1.46	6.45 ± 1.07	7.78 ± 0.39	Xuanli Duocai	0.31 ± 0.09	27	20
Xuanli Duocai	7.96 ± 0.31	28	20	5.89 ± 0.38	8.44 ± 0.20	11.89 ± 1.26	7.56 ± 1.71	6.00 ± 1.80		Hong Jin'gang	0.00 ± 0.00	28	20
Luhong	6.72 ± 0.40	29	20	6.00 ± 0.33	8.00 ± 0.33	10.00 ± 1.00	5.89 ± 0.19	4.44 ± 0.77	6.00 ± 1.00	Lanju	0.00 ± 0.00	28	20
Jinzan Ciyu	5.87 ± 0.23	30	20	5.11 ± 0.38	7.56 ± 0.20	9.89 ± 0.38	5.22 ± 0.69	4.00 ± 0.58	3.44 ± 0.51	Wuhua Longyu	0.00 ± 0.00	28	20
Notes: the data related to the number of dormant buds in 30 P. lactiflora cultivars were all collected in each late November (Nov. 21 to Nov. 30) of six experimental years (2011-2012, 2012-2013, 2013-2014, 2014-2015, 2015-2016 and 2016-2017). Bud numbers of 29 northern cultivars in autumn of 2011, and bud number of 'Hang Baishao' in autumn of 2012 reflected the initial bud condition of these 30 c…
Supplementary Table S3 Sprouting periods and ornamental durations of the Tender Bud, Stem and/or Leaf (TBSL) during six years from 2012 to 2017
Cultivars	Initial periods of more than 50% Buds Sprouting (IBS, seen as the overall end time of bud dormancy in early spring)	Ornamental durations of Tender Bud, Stem and/or Leaf (TBSL, d)
		Cultivars	Average values (AVs) during six years	Preliminary scoring for the ornamental duration of TBSL (1 to 5 points)	2012	2013	2014	2015	2016	2017
Hang Baishao	Feb. 09-Feb. 16	Guanyin Zuo	22.44 ± 0.54	5	22.33 ± 2.52	22.00 ± 1.73	22.00 ± 2.65	24.33 ± 2.08	21.33 ± 1.15	22.67 ± 1.15
Hong Jinqiu	Feb. 20-Mar. 08	Meiju	22.00 ± 0.44	5	21.67 ± 0.58	20.00 ± 1.00	22.00 ± 1.00	21.67 ± 0.58	23.67 ± 1.53	23.00 ± 1.00
Wuhua Longyu	Feb. 28-Mar. 10	Die Lianhua	21.95 ± 0.86	5	21.33 ± 1.15	20.67 ± 0.58	22.00 ± 1.00	21.33 ± 1.53
Qingyun Hong	Mar. 01-Mar. 10	Qiaoling	20.47 ± 0.23	5	19.00 ± 2.00	20.00 ± 2.65	20.00 ± 1.00	21.33 ± 0.58	22.00 ± 1.00	18.33 ± 0.58
Yanzi Xiangyang	Mar. 01-Mar. 12	Xuanli Duocai	19.93 ± 0.64	5	16.33 ± 3.79	20.00 ± 1.00	21.33 ± 0.58	20.67 ± 0.58	21.33 ± 1.53	20.67 ± 0.58
Xuanli Duocai	Mar. 01-Mar. 12	Yanzi Xiangyang	18.61 ± 0.48	5	15.67 ± 1.15	17.33 ± 1.53	19.00 ± 1.00	17.67 ± 2.08	21.67 ± 1.53
Qingwen	Mar. 01-Mar. 14	Hang Baishao	16.27 ± 0.23	4		15.33 ± 2.08	15.33 ± 1.15	14.33 ± 1.53	18.00 ± 2.00	18.33 ± 1.15
Luhong	Mar. 01-Mar. 14	Hong Jinqiu	15.61 ± 0.67	4	13.33 ± 1.53	16.00 ± 1.73	16.33 ± 1.53	16.00 ± 1.73	17.33 ± 1.53	14.67 ± 1.53
Gaogan Hong	Mar. 01-Mar. 14	Luhong	15.61 ± 0.59	4	13.33 ± 1.53	13.67 ± 0.58	15.33 ± 1.15	16.00 ± 0.00	18.67 ± 0.58	16.67 ± 0.58
Qiaoling	Mar. 01-Mar. 14	Hong Jin'gang	14.00 ± 0.75	4	13.00 ± 0.00	14.00 ± 1.73	14.67 ± 1.15	14.33 ± 0.58	14.00 ± 1.00
Jinzan Ciyu	Mar. 02-Mar. 07	Qihua Lushuang	12.44 ± 0.42	4	10.67 ± 0.58	12.00 ± 0.00	12.33 ± 1.15	12.00 ± 1.00	14.00 ± 1.00	13.67 ± 0.58
Guanyin Zuo	Mar. 05-Mar. 14	Qingyun Hong	12.28 ± 0.58	4	12.33 ± 0.58	12.33 ± 1.15	10.67 ± 0.58	11.00 ± 1.73	13.67 ± 0.58	13.67 ± 0.58
Zifeng Chaoyang	Mar. 05-Mar. 15	Jinzan Ciyu	12.05 ± 0.25	3	11.33 ± 0.58	11.00 ± 1.00	12.33 ± 1.15	12.00 ± 1.00	12.67 ± 1.15	13.00 ± 1.00
Meiju	Mar. 07-Mar. 13	Yiongxiong Hua	12.05 ± 0.25	3	12.00 ± 0.00	11.67 ± 1.53	12.33 ± 1.15	12.33 ± 0.58	12.67 ± 1.15	11.33 ± 1.15
Qihua Lushuang	Mar. 08-Mar. 13	Chunxiao	11.33 ± 0.34	3	11.00 ± 0.00	10.33 ± 0.58	11.67 ± 1.15	10.00 ± 1.00	13.00 ± 1.00	12.00 ± 1.00
Yiongxiong Hua	Mar. 08-Mar. 14	Zhuguang	11.17 ± 0.58	3	10.67 ± 0.58	11.00 ± 1.00	10.67 ± 0.58	10.67 ± 0.58	11.67 ± 1.53	12.33 ± 2.08
Guifei Chacui	Mar. 08-Mar. 15	Zifeng Chaoyang	10.78 ± 0.25	3	10.67 ± 0.58	10.67 ± 1.53	10.00 ± 1.00	11.33 ± 1.15	11.33 ± 0.58	10.67 ± 1.15
Linghua Chenyu	Mar. 08-Mar. 15	Linghua Chenyu	10.56 ± 0.82	3	9 .00± 0.00	9.33 ± 0.58	9.67 ± 1.53	9.67 ± 0.58	12.67 ± 2.08	13.00 ± 1.00
Da Fugui	Mar. 11-Mar. 17	Guifei Chacui	10.28 ± 0.51	2	10.00 ± 1.00	9.67 ± 0.58	9.67 ± 0.58	9.00 ± 1.00	11.00 ± 2.00	12.33 ± 1.53
Xueshan Hongxing	Mar. 12-Mar. 16	Liantai	10.06 ± 0.10	2	8.67 ± 0.58	10.67 ± 1.15	9.33 ± 0.58	8.67 ± 0.58	11.67 ± 0.58	11.33 ± 2.08
Hong Hai'er	Mar. 12-Mar. 17	Shanhe Hong	10.00 ± 0.33	2	10.00 ± 1.00	10.33 ± 0.58	9.33 ± 0.58	9.33 ± 0.58	10.00 ± 1.00	11.00 ± 1.00
Die Lianhua	Mar. 13-Mar. 17	Hong Hai'er	9.94 ± 0.84	2	9.33 ± 1.15	8.67 ± 0.58	8.67 ± 1.15	9.00 ± 1.00	11.33 ± 1.53	12.67 ± 2.08
Zhuguang	Mar. 13-Mar. 17	Gaogan Hong	9.78 ± 0.69	2	8.67 ± 0.58	9.67 ± 0.58	9.00 ± 1.00	8.67 ± 1.15
Hong Jin'gang	Mar. 14-Mar. 17	Wuhua Longyu	9.67 ± 0.63	2	7.33 ± 0.58	9.33 ± 1.15	11.00 ± 1.00	11.00 ± 1.00	14.33 ± 1.15	12.67 ± 1.53
Shanhe Hong	Mar. 14-Mar. 17	Xueshan Hongxing	8.89 ± 0.67	1	7.33 ± 0.58	8.00 ± 0.00	8.33 ± 0.58	8.00 ± 1.00	10.67 ± 1.53	11.00 ± 2.00
Chunxiao	Mar. 14-Mar. 18	Da Fugui	8.67 ± 0.84	1	7.67 ± 1.15	8.67 ± 1.15	8.33 ± 1.53	7.00 ± 1.73	9.00 ± 1.73	11.33 ± 0.58
Liantai	Mar. 14-Mar. 18	Taohua Feixue	5.89 ± 0.42	1	4.33 ± 0.58	5.33 ± 0.58	7.00 ± 1.73	5.33 ± 0.58	6.00 ± 1.00	7.33 ± 0.58
Lanju	Mar. 15-Mar. 23	Qingwen	5.44 ± 0.20	1	5.00 ± 0.00	5.67 ± 0.58	5.00 ± 1.00	4.67 ± 1.15
Yangfei Chuyu	Mar. 16-Mar. 23	Yangfei Chuyu	5.17 ± 0.17	1	4.67 ± 1.15	5.00 ± 1.00	5.00 ± 0.00	5.00 ± 0.00	6.00 ± 0.00	5.33 ± 0.58
Taohua Feixue	Mar. 16-Mar. 23	Lanju	4.67 ± 0.14	1	4.67 ± 1.15	5.00 ± 1.00	4.00 ± 0.00	5.00 ± 0.00	7.00 ± 1.00	5.33 ± 0.58
Notes: AV of ornamental duration of TBSL and its preliminary scores (five levels, 1 to 5 points) will be used to evaluate the index C7 (Other ornamental values) in Supplementary Table S16. IBS was recorded visually for each replicate of each cultivar in every year. Ornamental duration of TBSL was also recorded by visual observation from IBS to the period of TBSL losing beautiful color (Figure 1 i…
Supplementary Table S4 Plant heights of 30 cultivars during six years from 2012 to 2017
Cultivars	AVs during six years (cm)	2012 (cm)	2013 (cm)	2014 (cm)	2015 (cm)	2016 (cm)	2017 (cm)
Qihua lushuang	74.93 ± 1.76	52.10 ± 3.57	70.97 ± 0.35	84.30 ± 0.85	96.47 ± 0.35	79.97 ± 0.90	65.80 ± 8.66
Qingyun Hong	73.83 ± 1.48	63.27 ± 1.12	65.53 ± 4.95	82.97 ± 1.10	89.03 ± 2.15	75.57 ± 2.54	66.70 ± 3.70
Yangfei Chuyu	73.71 ± 0.94	53.27 ± 0.55	71.87 ± 0.57	85.00 ± 2.52	92.93 ± 0.76	73.53 ± 3.20	65.60 ± 6.46
Hong Jinqiu	73.24 ± 4.73	67.17 ± 5.30	63.67 ± 2.86	101.20 ± 1.14	76.23 ± 0.15	75.47 ± 13.64	55.73 ± 17.44
Xueshan Hongxing	72.35 ± 1.60	67.97 ± 4.41	67.47 ± 0.81	91.17 ± 1.07	94.73 ± 5.35	64.13 ± 5.24	48.70 ± 9.56
Meiju	70.19 ± 1.59	60.03 ± 3.27	72.50 ± 1.51	74.23 ± 2.60	82.73 ± 1.31	70.57 ± 1.11	61.03 ± 11.17
Shanhe Hong	69.66 ± 0.46	67.23 ± 1.76	68.70 ± 2.13	76.37 ± 2.53	80.23 ± 2.11	72.93 ± 7.07	52.50 ± 6.97
Yanzi Xiangyang	68.24 ± 3.34	55.40 ± 3.56	62.57 ± 2.80	93.23 ± 0.40	71.23 ± 2.12	67.17 ± 3.12	59.87 ± 19.24
Linghua Chenyu	68.14 ± 1.34	65.10 ± 1.87	66.87 ± 1.66	71.60 ± 1.54	83.70 ± 0.66	68.93 ± 3.40	52.67 ± 10.53
Zifeng Chaoyang	68.00 ± 3.50	52.93 ± 0.97	71.57 ± 1.56	80.10 ± 1.57	80.50 ± 3.06	75.47 ± 8.11	47.50 ± 12.56
Guifei Chacui	66.59 ± 2.09	72.53 ± 4.32	74.43 ± 0.91	76.10 ± 2.02	74.40 ± 1.31	51.20 ± 2.16	50.80 ± 3.42
Taohua Feixue	66.00 ± 0.69	45.70 ± 1.08	61.13 ± 0.93	75.60 ± 2.27	79.93 ± 0.92	77.57 ± 1.07	56.10 ± 1.74
Qingwen	64.80 ± 2.74	70.80 ± 2.10	72.80 ± 0.75	66.90 ± 1.74	69.53 ± 1.26	67.47 ± 7.25	41.30 ± 12.06
Luhong	62.05 ± 1.24	66.30 ± 3.42	71.93 ± 3.20	62.70 ± 1.41	66.97 ± 3.40	41.87 ± 13.52	62.53 ± 5.58
Zhuguang	61.58 ± 3.34	48.73 ± 1.69	65.50 ± 2.11	79.97 ± 1.76	76.40 ± 1.28	69.10 ± 17.15	29.80 ± 4.21
Gaogan Hong	60.61 ± 3.26	45.10 ± 0.46	75.67 ± 0.35	73.30 ± 0.82	65.03 ± 2.38	63.97 ± 4.26	40.60 ± 16.26
Yiongxiong Hua	60.38 ± 2.71	42.50 ± 3.10	58.60 ± 1.06	73.43 ± 1.93	73.57 ± 1.20	72.23 ± 3.82	41.97 ± 13.97
Xuanli Duocai	60.08 ± 3.70	50.80 ± 0.20	64.47 ± 0.25	70.40 ± 2.35	62.23 ± 0.49	52.53 ± 15.56
Chunxiao	59.52 ± 3.62	52.23 ± 0.42	63.33 ± 0.85	72.03 ± 2.05	63.13 ± 7.17	61.13 ± 2.86	45.20 ± 18.11
Lanju	59.02 ± 0.84	59.53 ± 1.17	52.53 ± 2.05	64.53 ± 1.72	59.47 ± 1.70
Da Fugui	57.64 ± 1.59	50.67 ± 5.73	58.13 ± 2.10	59.47 ± 8.20	63.87 ± 0.32	68.03 ± 4.42	45.67 ± 5.03
Guanyin Zuo	57.61 ± 1.88	51.00 ± 4.00	62.90 ± 2.36	66.23 ± 2.29	59.47 ± 1.01	57.27 ± 5.44	48.83 ± 8.75
Die Lianhua	55.48 ± 0.67	45.97 ± 3.84	58.70 ± 0.50	54.07 ± 0.47	65.27 ± 2.64	64.03 ± 1.01	44.80 ± 8.24
Hong Jin'gang	52.94 ± 0.07	37.13 ± 0.23	62.10 ± 4.71	60.27 ± 1.35	52.27 ± 3.36
Liantai	51.78 ± 1.82	49.37 ± 0.12	60.63 ± 1.53	62.23 ± 0.68	56.93 ± 2.45	46.23 ± 1.42	35.27 ± 8.33
Hong Hai'er	46.76 ± 1.63	41.10 ± 3.92	42.57 ± 0.31	48.80 ± 4.07	48.60 ± 0.17	50.53 ± 3.91	49.00 ± 4.42
Hang Baishao	46.46 ± 0.46		41.37 ± 0.99	45.23 ± 0.25	48.07 ± 0.80	48.33 ± 1.38	49.30 ± 1.97
Wuhua Longyu	44.83 ± 1.86	41.07 ± 0.64	41.60 ± 0.95	52.90 ± 6.01	43.77 ± 1.07
Jinzan Ciyu	41.28 ± 0.59	37.43 ± 2.20	54.73 ± 2.42	43.93 ± 1.55	45.27 ± 1.29	37.30 ± 0.90	29.03 ± 2.97
Qiaoling	35.86 ± 0.60	40.50 ± 1.61	39.63 ± 1.14	30.73 ± 2.08	37.00 ± 1.11	31.47 ± 0.80
Notes: plant height data were collected in the full-blooming period of each spring. Height was measured from the soil surface to the highest point of plant vertically.
Supplementary Table S5 Plant widths of 30 cultivars during six years from 2012 to 2017
Cultivars	AVs during six years (cm)	2012 (cm)	2013 (cm)	2014 (cm)	2015 (cm)	2016 (cm)	2017 (cm)
Qihua lushuang	78.53 ± 2.61	53.67 ± 1.27	60.33 ± 1.27	82.70 ± 0.95	106.70 ± 1.28	86.10 ± 1.90	81.70 ± 13.58
Yangfei Chuyu	73.47 ± 4.52	56.90 ± 4.32	59.87 ± 1.01	87.47 ± 2.05	94.33 ± 1.89	79.23 ± 9.39	62.93 ± 9.92
Qingyun Hong	69.50 ± 2.52	61.30 ± 6.40	63.60 ± 4.51	74.57 ± 0.35	83.07 ± 1.35	71.20 ± 3.41	63.23 ± 3.15
Lanju	68.07 ± 2.37	63.47 ± 6.55	46.67 ± 2.27	93.07 ± 1.14	69.10 ± 1.31
Hong Hai'er	67.17 ± 1.04	50.00 ± 3.51	58.77 ± 0.84	69.87 ± 0.29	86.53 ± 2.00	76.73 ± 1.80	60.87 ± 5.16
Xueshan Hongxing	66.10 ± 1.67	56.47 ± 1.53	64.70 ± 3.90	70.57 ± 2.41	83.13 ± 1.10	67.40 ± 2.19	54.23 ± 11.59
Hong Jinqiu	65.87 ± 2.95	63.83 ± 0.71	65.73 ± 0.95	76.20 ± 0.10	80.07 ± 1.50	68.30 ± 9.44	41.03 ± 21.55
Yiongxiong Hua	65.50 ± 5.60	54.20 ± 3.18	62.43 ± 1.34	85.53 ± 3.76	81.70 ± 0.78	60.63 ± 9.32	48.60 ± 24.65
Guanyin Zuo	65.03 ± 3.43	50.03 ± 2.02	68.53 ± 2.65	90.10 ± 1.30	69.47 ± 1.05	60.93 ± 3.46	51.23 ± 16.68
Die Lianhua	64.93 ± 3.55	57.33 ± 1.16	62.63 ± 1.64	73.60 ± 1.45	85.33 ± 3.20	59.07 ± 9.05	51.67 ± 12.24
Taohua Feixue	64.63 ± 0.29	57.07 ± 1.17	61.87 ± 1.99	66.37 ± 0.76	74.67 ± 1.00	66.90 ± 0.78	60.80 ± 1.00
Meiju	62.20 ± 1.97	46.53 ± 1.59	59.77 ± 0.47	88.67 ± 0.35	69.13 ± 0.80	59.83 ± 0.31	49.23 ± 12.6
Linghua Chenyu	61.60 ± 4.03	52.17 ± 0.92	55.67 ± 1.17	61.53 ± 0.55	86.73 ± 0.42	61.73 ± 8.11	51.87 ± 17.68
Da Fugui	60.23 ± 2.80	51.27 ± 0.81	56.47 ± 0.32	77.70 ± 1.51	75.93 ± 3.39	58.33 ± 5.69	41.60 ± 6.29
Luhong	59.50 ± 0.20	53.57 ± 1.77	54.03 ± 0.93	69.60 ± 0.30	57.93 ± 2.04	60.50 ± 0.85	61.33 ± 2.57
Shanhe Hong	59.37 ± 1.85	46.90 ± 2.13	58.83 ± 1.21	65.00 ± 1.49	77.07 ± 1.25	59.73 ± 3.73	48.57 ± 8.19
Guifei Chacui	59.13 ± 0.61	44.53 ± 1.72	63.13 ± 0.47	67.90 ± 1.35	58.07 ± 1.60	60.23 ± 0.67	60.80 ± 1.50
Qingwen	58.40 ± 4.56	51.10 ± 1.21	54.83 ± 0.81	82.93 ± 0.46	62.20 ± 0.96	55.17 ± 9.22	44.20 ± 18.82
Liantai	58.40 ± 0.95	46.20 ± 0.62	58.43 ± 0.42	89.70 ± 0.87	63.80 ± 4.68	53.67 ± 4.36	38.60 ± 5.60
Zifeng Chaoyang	58.13 ± 3.30	52.60 ± 2.26	50.67 ± 0.65	66.97 ± 2.75	83.27 ± 3.29	56.53 ± 12.27	38.60 ± 4.80
Xuanli Duocai	57.87 ± 0.21	52.77 ± 0.59	62.90 ± 1.40	65.00 ± 1.14	60.07 ± 1.16	48.53 ± 2.60
Chunxiao	56.87 ± 4.00	51.10 ± 2.82	64.20 ± 2.15	69.17 ± 0.42	61.30 ± 1.15	50.93 ± 4.04	44.43 ± 19.90
Yanzi Xiangyang	56.60 ± 3.35	51.17 ± 2.14	56.83 ± 0.55	71.00 ± 0.35	59.37 ± 1.92	51.33 ± 8.49	49.93 ± 11.81
Wuhua Longyu	56.13 ± 1.72	50.07 ± 4.06	53.63 ± 0.91	63.53 ± 0.85	57.33 ± 2.92
Hong Jin'gang	56.07 ± 0.40	38.03 ± 2.14	58.00 ± 1.82	73.17 ± 0.06	55.00 ± 0.56
Gaogan Hong	55.57 ± 3.78	46.43 ± 2.28	53.23 ± 3.16	80.17 ± 1.21	60.03 ± 1.00	56.90 ± 5.21	36.67 ± 15.45
Zhuguang	52.90 ± 1.92	53.83 ± 1.66	52.77 ± 2.03	59.47 ± 0.23	77.37 ± 1.66	51.30 ± 11.38	22.60 ± 3.29
Jinzan Ciyu	47.77 ± 0.25	40.33 ± 0.93	45.13 ± 1.33	68.63 ± 1.27	50.77 ± 1.56	44.20 ± 0.79	37.50 ± 3.32
Qiaoling	43.87 ± 2.28	45.77 ± 3.06	54.10 ± 2.69	47.40 ± 1.65	48.63 ± 2.91	23.30 ± 1.21
Hang Baishao	42.87 ± 0.57		40.17 ± 2.27	42.13 ± 1.76	43.83 ± 0.68	43.90 ± 1.61	44.37 ± 0.81
Notes: plant width data were collected in the full-blooming period of each spring. Width was measured between the two longest points of plant in horizontal plane.
Supplementary Table S6 Stem number, diameters and their ratios during three years from 2015 to 2017
Cultivars	Stem number / Stem diameter	Cultivars	Stem number (AV of three years)	Stem number (2015)	Stem number (2016)	Stem number (2017)	Cultivar	Stem diameters (AV of three years, mm)	Stem diameters (2015, mm)	Stem diameters (2016, mm)	Stem diameters (2017, mm)
Guanyin Zuo	3.92 ± 0.06	Guanyin Zuo	18.91 ± 0.88	24.00 ± 2.33	19.39 ± 2.11	13.33 ± 4.54	Yangfei Chuyu	7.77 ± 0.68	7.90 ± 0.70	8.25 ± 0.31	7.18 ± 1.31
Hong Hai'er	2.89 ± 0.31	Qihua lushuang	17.74 ± 0.23	23.00 ± 0.33	16.56 ± 2.84	13.67 ± 2.91	Qihua lushuang	7.35 ± 0.15	7.48 ± 0.16	7.79 ± 0.47	6.79 ± 1.03
Wuhua Longyu	2.59 ± 0.19	Hong Hai'er	17.30 ± 1.68	20.78 ± 1.02	16.22 ± 2.41	14.89 ± 2.46	Hong Jin'gang	7.26 ± 0.04	7.26 ± 0.04
Yiongxiong Hua	2.58 ± 0.04	Wuhua Longyu	14.33 ± 0.58	14.33 ± 0.58			Qingyun Hong	7.12 ± 0.32	7.25 ± 0.27	7.13 ± 0.20	6.99 ± 0.70
Qihua lushuang	2.41 ± 0.05	Taohua Feixue	12.04 ± 0.46	12.89 ± 0.51	12.66 ± 0.58	10.56 ± 1.26	Guifei Chacui	6.64 ± 0.15	7.05 ± 0.34	6.57 ± 0.06	6.28 ± 0.69
Taohua Feixue	2.01 ± 0.09	Yiongxiong Hua	11.82 ± 1.11	17.67 ± 0.67	11.34 ± 1.53	6.44 ± 2.52	Zhuguang	6.41 ± 0.42	7.75 ± 0.68	7.98 ± 0.42	3.48 ± 0.19
Hang Baishao	1.95 ± 0.05	Hang Baishao	11.44 ± 0.30	10.78 ± 0.69	11.67 ± 0.67	11.89 ± 0.70	Zifeng Chaoyang	6.39 ± 0.68	7.23 ± 0.13	6.99 ± 0.24	4.94 ± 1.68
Lanju	1.92 ± 0.25	Lanju	10.83 ± 1.89	10.83 ± 1.89			Shanhe Hong	6.33 ± 0.59	6.22 ± 0.90	7.26 ± 0.62	5.51 ± 0.64
Meiju	1.85 ± 0.09	Meiju	10.67 ± 1.06	12.00 ± 0.67	10.33 ± 1.20	9.67 ± 2.65	Qingwen	6.07 ± 0.88	6.59 ± 0.48	6.58 ± 1.00	5.06 ± 1.79
Qingwen	1.73 ± 0.17	Qingwen	10.44 ± 1.09	12.00 ± 1.67	13.61 ± 1.67	5.72 ± 4.39	Hong Jinqiu	6.05 ± 0.64	6.59 ± 0.26	6.31 ± 0.25	5.27 ± 1.63
Qiaoling	1.68 ± 0.22	Hong Jinqiu	10.17 ± 2.35	11.78 ± 0.39	11.56 ± 2.37	7.17 ± 5.01	Hong Hai'er	6.00 ± 0.10	6.00 ± 0.17	6.08 ± 0.01	5.92 ± 0.24
Hong Jinqiu	1.66 ± 0.23	Zifeng Chaoyang	10.15 ± 0.36	13.67 ± 0.67	11.00 ± 2.34	5.78 ± 1.92	Taohua Feixue	5.98 ± 0.03	6.33 ± 0.16	6.04 ± 0.18	5.57 ± 0.06
Zifeng Chaoyang	1.60 ± 0.20	Hong Jin'gang	10.00 ± 1.73	10.00 ± 1.73			Xueshan Hongxing	5.95 ± 0.52	6.93 ± 0.21	5.84 ± 0.24	5.08 ± 1.27
Da Fugui	1.58 ± 0.20	Qingyun Hong	9.74 ± 0.50	11.33 ± 1.34	9.61 ± 1.51	8.28 ± 1.70	Luhong	5.91 ± 0.28	5.74 ± 0.11	5.77 ± 0.50	6.22 ± 0.36
Liantai	1.57 ± 0.16	Yangfei Chuyu	9.56 ± 0.49	8.33 ± 0.34	9.55 ± 1.35	10.78 ± 2.04	Chunxiao	5.86 ± 0.48	6.09 ± 0.06	6.12 ± 0.25	5.38 ± 1.19
Die Lianhua	1.53 ± 0.22	Shanhe Hong	9.30 ± 0.32	8.00 ± 0.33	10.22 ± 1.71	9.67 ± 2.73	Hang Baishao	5.86 ± 0.03	5.65 ± 0.18	6.00 ± 0.27	5.93 ± 0.10
Yanzi Xiangyang	1.50 ± 0.19	Qiaoling	8.92 ± 0.75	10.33 ± 1.00	7.50 ± 0.50		Gaogan Hong	5.78 ± 0.41	6.48 ± 0.05	6.12 ± 0.04	4.76 ± 1.23
Shanhe Hong	1.48 ± 0.10	Da Fugui	8.67 ± 0.80	12.33 ± 1.34	7.67 ± 0.58	6.00 ± 1.00	Meiju	5.76 ± 0.44	5.58 ± 0.09	5.79 ± 0.32	5.90 ± 0.89
Chunxiao	1.39 ± 0.04	Yanzi Xiangyang	8.22 ± 1.61	7.00 ± 0.67	10.33 ± 1.67	7.33 ± 2.85	Linghua Chenyu	5.74 ± 0.43	5.99 ± 0.57	6.16 ± 0.29	5.05 ± 1.09
Hong Jin'gang	1.38 ± 0.23	Chunxiao	8.13 ± 0.70	10.00 ± 0.00	8.56 ± 0.51	5.83 ± 2.25	Xuanli Duocai	5.73 ± 0.43	6.41 ± 0.22	5.05 ± 0.67
Qingyun Hong	1.37 ± 0.12	Die Lianhua	7.93 ± 0.35	10.00 ± 1.67	7.89 ± 1.84	5.89 ± 1.95	Lanju	5.61 ± 0.27	5.61 ± 0.27
Linghua Chenyu	1.32 ± 0.19	Liantai	7.89 ± 1.11	9.33 ± 0.34	8.72 ± 1.51	5.61 ± 1.77	Wuhua Longyu	5.54 ± 0.37	5.54 ± 0.37
Xueshan Hongxing	1.27 ± 0.07	Zhuguang	7.59 ± 0.96	10.33 ± 1.34	10.44 ± 1.63	2.00 ± 0.00	Da Fugui	5.49 ± 0.18	6.26 ± 0.80	5.54 ± 0.57	4.68 ± 0.53
Yangfei Chuyu	1.23 ± 0.06	Xueshan Hongxing	7.55 ± 0.25	7.33 ± 0.67	8.11 ± 1.39	7.22 ± 1.55	Yanzi Xiangyang	5.48 ± 0.41	5.29 ± 0.20	5.45 ± 0.17	5.70 ± 1.50
Gaogan Hong	1.21 ± 0.07	Linghua Chenyu	7.52 ± 0.63	11.78 ± 1.65	5.78 ± 1.17	5.00 ± 1.53	Qiaoling	5.33 ± 0.28	6.10 ± 0.36	4.56 ± 0.46
Zhuguang	1.18 ± 0.07	Gaogan Hong	7.00 ± 0.87	8.33 ± 0.34	7.44 ± 0.77	5.22 ± 2.04	Die Lianhua	5.24 ± 0.49	5.58 ± 0.30	5.45 ± 0.22	4.70 ± 0.99
Xuanli Duocai	0.99 ± 0.13	Guifei Chacui	5.98 ± 0.39	7.00 ± 0.33	5.22 ± 1.26	5.72 ± 0.75	Liantai	5.02 ± 0.19	5.54 ± 0.10	5.39 ± 0.61	4.13 ± 0.78
Guifei Chacui	0.90 ± 0.07	Xuanli Duocai	5.67 ± 1.04	6.00 ± 1.00	5.33 ± 1.53		Guanyin Zuo	4.81 ± 0.16	4.91 ± 0.09	5.08 ± 0.09	4.45 ± 0.33
Jinzan Ciyu	0.77 ± 0.07	Luhong	4.26 ± 0.42	4.33 ± 0.00	3.44 ± 0.77	5.00 ± 1.00	Yiongxiong Hua	4.57 ± 0.46	5.41 ± 0.30	4.57 ± 0.27	3.73 ± 0.93
Luhong	0.72 ± 0.03	Jinzan Ciyu	2.78 ± 0.11	3.78 ± 0.51	2.44 ± 0.20	2.11 ± 0.51	Jinzan Ciyu	3.60 ± 0.19	4.73 ± 0.54	3.17 ± 0.10	2.91 ± 0.11
Notes: stem numbers were recorded visually, and stem diameters were measured by a vernier caliper in 5.00 cm above the soil surface. These two indices were only recorded in the last three years and observed in the full-blooming period of each spring. The cultivars with the high "stem number / stem diameter" had the cluster-appearance, while the cultivars with the low "stem number / stem diameter"…
Supplementary Table S7 Lengths, widths and their ratios of the compound and apical leaves in 2013 and 2015
Cultivars	Length to width ratios of compound leaves	Lengths of compound leaves (AVs of 2013 and 2015, cm)	Widths of compound leaves (AVs of 2013 and 2015, cm)	Cultivars	Length to width ratios of apical leaf	Lengths of apical leaves (AVs of 2013 and 2015, cm)	Widths of apical leaves (AVs of 2013 and 2015, cm)
Hong Hai'er	1.34 ± 0.04	19.92 ± 0.22	14.91 ± 0.35	Qihua Lushuang	3.33 ± 0.12	11.49 ± 0.15	3.45 ± 0.09
Luhong	1.31 ± 0.04	19.32 ± 0.41	14.73 ± 0.20	Guanyin Zuo	3.24 ± 0.01	9.72 ± 0.26	3.00 ± 0.08
Yangfei Chuyu	1.28 ± 0.03	24.23 ± 0.32	18.89 ± 0.11	Qingyun Hong	3.18 ± 0.19	11.42 ± 0.10	3.60 ± 0.18
Qingwen	1.22 ± 0.01	19.14 ± 0.05	15.64 ± 0.03	Wuhua Longyu	3.14 ± 0.06	12.53 ± 0.42	3.99 ± 0.06
Wuhua Longyu	1.18 ± 0.10	21.03 ± 1.00	17.92 ± 1.14	Meiju	3.08 ± 0.08	10.05 ± 0.16	3.26 ± 0.06
Gaogan Hong	1.18 ± 0.03	21.08 ± 0.35	17.93 ± 0.38	Qiaoling	2.99 ± 0.11	9.55 ± 0.25	3.19 ± 0.04
Zifeng Chaoyang	1.18 ± 0.03	19.22 ± 0.42	16.24 ± 0.16	Linghua Chenyu	2.87 ± 0.02	9.75 ± 0.03	3.40 ± 0.03
Qingyun Hong	1.17 ± 0.05	19.09 ± 0.52	16.32 ± 0.30	Yanzi Xiangyang	2.85 ± 0.18	9.68 ± 0.53	3.40 ± 0.05
Guifei Chacui	1.17 ± 0.04	21.78 ± 0.24	18.59 ± 0.44	Qingwen	2.82 ± 0.13	9.01 ± 0.28	3.19 ± 0.06
Lanju	1.17 ± 0.04	26.27 ± 0.82	22.52 ± 0.64	Chunxiao	2.80 ± 0.03	11.58 ± 0.12	4.14 ± 0.10
Shanhe Hong	1.17 ± 0.02	19.62 ± 0.39	16.84 ± 0.38	Hong Hai'er	2.77 ± 0.22	9.81 ± 0.23	3.55 ± 0.19
Da Fugui	1.17 ± 0.01	19.86 ± 0.07	16.90 ± 0.18	Liantai	2.75 ± 0.14	10.16 ± 0.28	3.69 ± 0.09
Guanyin Zuo	1.16 ± 0.05	18.84 ± 0.68	16.31 ± 0.14	Xuanli Duocai	2.69 ± 0.12	9.99 ± 0.44	3.72 ± 0.10
Taohua Feixue	1.15 ± 0.03	17.04 ± 0.27	14.89 ± 0.15	Jinzan Ciyu	2.68 ± 0.08	9.43 ± 0.12	3.53 ± 0.14
Yiongxiong Hua	1.15 ± 0.02	19.63 ± 0.32	17.09 ± 0.15	Gaogan Hong	2.64 ± 0.17	9.18 ± 0.18	3.49 ± 0.28
Yanzi Xiangyang	1.12 ± 0.05	18.96 ± 0.43	16.95 ± 0.36	Hang Baishao	2.62 ± 0.10	9.88 ± 0.25	3.77 ± 0.16
Qihua Lushuang	1.11 ± 0.02	20.34 ± 0.37	18.29 ± 0.43	Lanju	2.58 ± 0.33	13.88 ± 0.49	5.43 ± 0.49
Hang Baishao	1.09 ± 0.03	18.56 ± 0.49	17.08 ± 0.42	Yangfei Chuyu	2.58 ± 0.07	12.86 ± 0.31	4.98 ± 0.03
Xuanli Duocai	1.09 ± 0.01	17.11 ± 0.08	15.69 ± 0.12	Die Lianhua	2.57 ± 0.09	10.60 ± 0.42	4.12 ± 0.05
Meiju	1.08 ± 0.02	18.48 ± 0.19	17.17 ± 0.15	Shanhe Hong	2.57 ± 0.04	11.16 ± 0.13	4.33 ± 0.04
Liantai	1.07 ± 0.04	19.74 ± 0.38	18.52 ± 0.40	Yiongxiong Hua	2.55 ± 0.03	10.5 ± 0.20	4.12 ± 0.11
Zhuguang	1.05 ± 0.12	18.11 ± 1.56	17.19 ± 0.54	Hong Jin'gang	2.51 ± 0.22	11.76 ± 0.44	4.70 ± 0.41
Qiaoling	1.05 ± 0.05	16.78 ± 0.52	15.96 ± 0.36	Zhuguang	2.42 ± 0.10	10.34 ± 0.10	4.27 ± 0.13
Chunxiao	1.05 ± 0.04	20.43 ± 0.86	19.50 ± 0.38	Luhong	2.42 ± 0.03	9.62 ± 0.27	3.97 ± 0.16
Hong Jin'gang	1.05 ± 0.01	21.92 ± 0.74	20.83 ± 0.70	Zifeng Chaoyang	2.41 ± 0.12	9.76 ± 0.16	4.05 ± 0.18
Jinzan Ciyu	1.02 ± 0.05	17.80 ± 0.63	17.47 ± 0.29	Guifei Chacui	2.34 ± 0.10	10.83 ± 0.41	4.63 ± 0.04
Linghua Chenyu	1.01 ± 0.04	18.03 ± 0.47	17.85 ± 0.49	Taohua Feixue	2.29 ± 0.03	9.68 ± 0.22	4.23 ± 0.09
Die Lianhua	1.01 ± 0.02	20.12 ± 0.31	19.91 ± 0.18	Xueshan Hongxing	2.14 ± 0.04	11.17 ± 0.11	5.22 ± 0.09
Hong Jinqiu	1.00 ± 0.03	20.62 ± 0.32	20.60 ± 0.64	Da Fugui	2.04 ± 0.02	10.03 ± 0.05	4.92 ± 0.04
Xueshan Hongxing	0.93 ± 0.03	19.82 ± 0.22	21.29 ± 0.76	Hong Jinqiu	1.70 ± 0.06	9.90 ± 0.49	5.81 ± 0.12
Notes: these indices related to leaves were measured by a graduated scale in the full-blooming period of each spring for two years. Different cultivars had the different length to width ratios of the compound and apical leaves (Fig. 1i to n), which could show the various appearances of different cultivars in plant landscape design.
Supplementary Table S8 Flower Number per Plant of 30 cultivars during six years from 2012 to 2017 (FNP, scoring for C1)
Cultivars	AVs of the Flower Number per Plant during six years (FNP) (C1)	Ranking of the Flower number per plant (FNP) (C1)	Scoring for the Flower number per plant (FNP) (C1)	2012	2013	2014	2015	2016	2017
Hang Baishao	8.05 ± 0.80	1	100		6.89 ± 1.26	7.78 ± 1.35	8.45 ± 1.35	8.67 ± 1.77	8.44 ± 1.26
Qihua Lushuang	7.24 ± 0.71	2	100	6.78 ± 0.88	5.22 ± 1.57	9.00 ± 2.90	8.45 ± 1.57	9.56 ± 0.84	9.89 ± 2.11
Meiju	6.41 ± 0.54	3	100	0.89 ± 2.27	9.00 ± 0.33	9.00 ± 1.00	5.56 ± 0.51	5.00 ± 0.58	1.67 ± 0.34
Da Fugui	5.11 ± 0.19	4	100	4.00 ± 1.15	8.56 ± 1.50	7.00 ± 1.76	3.22 ± 0.84	5.78 ± 1.07	2.11 ± 0.68
Linghua Chenyu	4.85 ± 0.42	5	100	2.00 ± 1.50	6.22 ± 1.17	4.45 ± 1.07	5.00 ± 0.33	4.22 ± 0.51	1.45 ± 0.69
Taohua Feixue	4.70 ± 0.82	6	100	0.67 ± 0.34	2.89 ± 0.70	10.55 ± 1.68	4.89 ± 1.02	5.11 ± 2.59	4.11 ± 1.35
Xueshan Hongxing	4.33 ± 0.31	7	80	0.78 ± 1.53	4.78 ± 1.02	10.56 ± 0.77	3.55 ± 1.35	2.83 ± 0.76	0.28 ± 0.25
Qingwen	4.29 ± 0.48	8	80	0.78 ± 0.19	4.45 ± 1.35	3.44 ± 0.20	7.00 ± 0.33	1.89 ± 0.84	2.17 ± 1.89
Zifeng Chaoyang	3.93 ± 0.66	9	80	0.00 ± 0.19	3.45 ± 1.57	6.00 ± 1.20	5.22 ± 0.19	5.22 ± 2.22	1.44 ± 0.51
Yangfei Chuyu	3.76 ± 0.30	10	80	3.00 ± 0.39	2.56 ± 0.51	6.00 ± 0.33	4.45 ± 0.39	3.33 ± 1.21	5.44 ± 0.96
Shanhe Hong	3.43 ± 0.50	11	80	0.55 ± 1.07	2.78 ± 1.17	6.00 ± 0.33	3.44 ± 1.17	3.00 ± 0.33	0.78 ± 0.51
Qingyun Hong	3.42 ± 0.58	12	80	4.55 ± 0.19	1.33 ± 1.45	6.22 ± 1.35	5.55 ± 1.35	4.22 ± 0.63	2.39 ± 1.27
Yiongxiong Hua	2.85 ± 0.60	13	60	1.22 ± 0.69	1.22 ± 0.19	6.00 ± 0.33	2.78 ± 1.02	3.78 ± 1.26	1.78 ± 1.07
Die Lianhua	2.44 ± 0.54	14	60	2.78 ± 0.51	3.55 ± 0.39	4.00 ± 2.89	1.67 ± 0.58	1.44 ± 0.20	1.22 ± 0.39
Luhong	2.26 ± 0.24	15	60	8.22 ± 0.00	6.56 ± 0.20	2.56 ± 1.17	1.67 ± 0.34	0.28 ± 0.25	0.50 ± 0.50
Gaogan Hong	2.07 ± 0.07	16	60	0.22 ± 0.19	3.55 ± 0.69	2.56 ± 1.17	2.78 ± 0.39	2.55 ± 0.39	0.72 ± 0.75
Xuanli Duocai	1.89 ± 0.50	17	60	4.00 ± 0.19	2.44 ± 0.51	3.00 ± 0.33	1.78 ± 2.22	0.00 ± 0.00
Guanyin Zuo	1.88 ± 0.31	18	60	2.33 ± 0.88	1.89 ± 0.51	1.55 ± 1.35	4.22 ± 0.39	0.94 ± 0.42	0.33 ± 0.58
Hong Jin'gang	1.83 ± 0.30	19	40	0.11 ± 0.19	0.22 ± 0.19	3.45 ± 1.07	3.56 ± 1.26
Guifei Chacui	1.74 ± 0.23	20	40	1.22 ± 0.39	2.55 ± 0.69	3.00 ± 0.88	3.22 ± 1.26	0.33 ± 0.00	0.11 ± 0.19
Liantai	1.71 ± 0.13	21	40	7.78 ± 0.58	1.67 ± 0.34	2.00 ± 0.58	2.56 ± 1.26	1.67 ± 0.34	0.00 ± 0.00
Lanju	1.63 ± 0.69	22	40	2.33 ± 0.96	0.00 ± 0.00	3.78 ± 1.17	1.17 ± 0.76
Yanzi Xiangyang	1.43 ± 0.32	23	40	1.55 ± 0.67	0.55 ± 0.69	2.00 ± 0.58	0.78 ± 0.51	2.22 ± 0.39	0.00 ± 0.00
Wuhua Longyu	1.28 ± 0.13	24	40	2.22 ± 0.84	0.22 ± 0.19	0.00 ± 0.00	3.44 ± 0.96
Jinzan Ciyu	1.02 ± 0.16	25	20	1.44 ± 0.20	1.67 ± 0.00	1.33 ± 0.34	1.67 ± 0.58	0.00 ± 0.00	0.00 ± 0.00
Zhuguang	0.94 ± 0.20	26	20	2.22 ± 0.19	0.78 ± 0.19	1.78 ± 0.69	0.78 ± 0.19	1.11 ± 0.84	0.00 ± 0.00
Chunxiao	0.91 ± 0.03	27	20	0.55 ± 0.39	0.33 ± 0.34	2.11 ± 0.19	1.78 ± 0.19	0.67 ± 0.34	0.00 ± 0.00
Hong Hai'er	0.65 ± 0.20	28	20	0.11 ± 0.19	1.56 ± 0.51	0.22 ± 0.19	0.22 ± 0.19	0.89 ± 0.19	0.89 ± 0.84
Qiaoling	0.51 ± 0.14	29	20	1.33 ± 0.51	0.44 ± 0.20	0.00 ± 0.00	1.22 ± 0.96	0.00 ± 0.00
Hong Jinqiu	0.17 ± 0.06	30	20	1.56 ± 0.19	0.00 ± 0.00	0.56 ± 0.20	0.00 ± 0.00	0.28 ± 0.25	0.00 ± 0.00
Notes: FNP is one of the most important index in evaluation system, data of which were recorded carefully for six years. All the recorded flowers could open naturally and normally, and did not had withered or abnormal petals.
Supplementary Table S9 Proportions of Flowering Plants during six years from 2012 to 2017 (RFP, scoring for C2)
Cultivars	AVs of the Propotion of Flowering Plant during six years (RFP) (C2)	Ranking of the Propotion of flowering plant (RFP) (C2)	Scoring for the Propotion of flowering plant (RFP) (C2)	2012	2013	2014	2015	2016	2017
Meiju	0.96 ± 0.03	1	100	1.00 ± 0.00	1.00 ± 0.00	1.00 ± 0.00	1.00 ± 0.00	1.00 ± 0.00	0.78 ± 0.19
Linghua Chenyu	0.94 ± 0.06	2	100	1.00 ± 0.00	1.00 ± 0.00	1.00 ± 0.00	1.00 ± 0.00	1.00 ± 0.00	0.67 ± 0.34
Da Fugui	0.93 ± 0.07	3	100	0.78 ± 0.19	1.00 ± 0.00	1.00 ± 0.00	1.00 ± 0.00	1.00 ± 0.00	0.83 ± 0.29
Qihua Lushuang	0.92 ± 0.03	4	100	0.78 ± 0.39	1.00 ± 0.00	1.00 ± 0.00	1.00 ± 0.00	1.00 ± 0.00	0.78 ± 0.19
Qingyun Hong	0.89 ± 0.06	5	100	0.78 ± 0.19	0.55 ± 0.39	1.00 ± 0.00	1.00 ± 0.00	1.00 ± 0.00	1.00 ± 0.00
Yangfei Chuyu	0.89 ± 0.06	5	100	0.56 ± 0.20	1.00 ± 0.00	1.00 ± 0.00	1.00 ± 0.00	0.89 ± 0.19	0.89 ± 0.19
Hang Baishao	0.87 ± 0.12	7	80		0.89 ± 0.19	0.89 ± 0.19	0.78 ± 0.19	0.89 ± 0.19	0.89 ± 0.19
Qingwen	0.87 ± 0.10	7	80	0.89 ± 0.19	1.00 ± 0.00	1.00 ± 0.00	1.00 ± 0.00	0.67 ± 0.29	0.67 ± 0.58
Shanhe Hong	0.87 ± 0.06	7	80	1.00 ± 0.00	0.89 ± 0.19	1.00 ± 0.00	0.89 ± 0.19	1.00 ± 0.00	0.44 ± 0.20
Die Lianhua	0.85 ± 0.06	10	80	0.89 ± 0.19	0.78 ± 0.19	0.78 ± 0.39	1.00 ± 0.00	1.00 ± 0.00	0.67 ± 0.34
Xueshan Hongxing	0.84 ± 0.06	11	80	0.78 ± 0.19	1.00 ± 0.00	1.00 ± 0.00	1.00 ± 0.00	1.00 ± 0.00	0.28 ± 0.25
Gaogan Hong	0.80 ± 0.09	12	80	0.22 ± 0.19	1.00 ± 0.00	1.00 ± 0.00	1.00 ± 0.00	1.00 ± 0.00	0.56 ± 0.51
Luhong	0.80 ± 0.04	12	80	1.00 ± 0.00	1.00 ± 0.00	1.00 ± 0.00	1.00 ± 0.00	0.28 ± 0.25	0.50 ± 0.50
Zifeng Chaoyang	0.79 ± 0.13	14	60	1.00 ± 0.00	0.78 ± 0.39	0.44 ± 0.20	0.89 ± 0.19	1.00 ± 0.00	0.67 ± 0.34
Taohua Feixue	0.78 ± 0.06	15	60	0.56 ± 0.20	0.78 ± 0.19	1.00 ± 0.00	0.78 ± 0.19	0.78 ± 0.19	0.78 ± 0.19
Yiongxiong Hua	0.76 ± 0.14	16	60	0.78 ± 0.19	0.67 ± 0.34	1.00 ± 0.00	0.67 ± 0.00	0.89 ± 0.19	0.55 ± 0.39
Xuanli Duocai	0.73 ± 0.07	17	60	1.00 ± 0.00	1.00 ± 0.00	1.00 ± 0.00	0.67 ± 0.34	0.00 ± 0.00
Guifei Chacui	0.71 ± 0.06	18	60	0.78 ± 0.19	1.00 ± 0.00	1.00 ± 0.00	1.00 ± 0.00	0.33 ± 0.00	0.11 ± 0.19
Guanyin Zuo	0.69 ± 0.12	19	40	0.78 ± 0.19	0.89 ± 0.19	0.56 ± 0.20	1.00 ± 0.00	0.56 ± 0.10	0.33 ± 0.58
Lanju	0.68 ± 0.06	20	40	0.89 ± 0.19	0.00 ± 0.00	1.00 ± 0.00	0.83 ± 0.29
Liantai	0.67 ± 0.06	21	40	1.00 ± 0.00	0.67 ± 0.34	0.67 ± 0.00	0.89 ± 0.19	0.78 ± 0.19	0.00 ± 0.00
Yanzi Xiangyang	0.59 ± 0.09	22	40	1.00 ± 0.00	0.33 ± 0.34	0.89 ± 0.19	0.56 ± 0.20	0.78 ± 0.19	0.00 ± 0.00
Hong Jin'gang	0.58 ± 0.09	23	40	0.11 ± 0.19	0.22 ± 0.19	1.00 ± 0.00	1.00 ± 0.00
Jinzan Ciyu	0.56 ± 0.10	24	40	1.00 ± 0.00	0.89 ± 0.19	0.78 ± 0.19	0.67 ± 0.34	0.00 ± 0.00	0.00 ± 0.00
Chunxiao	0.56 ± 0.06	24	40	0.55 ± 0.39	0.22 ± 0.19	1.00 ± 0.00	1.00 ± 0.00	0.56 ± 0.20	0.00 ± 0.00
Zhuguang	0.53 ± 0.13	26	20	0.67 ± 0.00	0.56 ± 0.20	0.56 ± 0.20	0.78 ± 0.19	0.61 ± 0.35	0.00 ± 0.00
Hong Hai'er	0.47 ± 0.12	27	20	0.11 ± 0.19	0.78 ± 0.19	0.22 ± 0.19	0.33 ± 0.34	0.89 ± 0.19	0.50 ± 0.50
Wuhua Longyu	0.39 ± 0.05	28	20	0.44 ± 0.20	0.22 ± 0.19	0.00 ± 0.00	0.89 ± 0.19
Qiaoling	0.35 ± 0.04	29	20	0.78 ± 0.39	0.33 ± 0.00	0.00 ± 0.00	0.67 ± 0.34	0.00 ± 0.00
Hong Jinqiu	0.17 ± 0.06	30	20	0.22 ± 0.19	0.00 ± 0.00	0.56 ± 0.20	0.00 ± 0.00	0.28 ± 0.25	0.00 ± 0.00
Notes: RFP is another important index in evaluation system, which were also recorded meticulously for six years. The setting of RFP could reflect the overall blooming condition of one cultivar, and avoid to acquire the one-sided evaluation result because of the imbalanced blooming among different individuals
Supplementary Table S10 Aborted flower number per plant of 30 cultivars during six years from 2012 to 2017
Cultivars	AVs of six years	2013	2014	2015	2016	2017
Chunxiao	2.51 ± 0.03	4.22 ± 0.84	1.67 ± 0.34	2.11 ± 0.38	4.00 ± 0.58	0.55 ± 0.39
Guanyin Zuo	2.43 ± 0.09	2.56 ± 0.20	3.78 ± 0.84	3.44 ± 1.02	0.72 ± 0.25	1.67 ± 1.15
Yangfei Chuyu	2.25 ± 0.17	4.22 ± 0.39	3.22 ± 0.39	0.56 ± 0.20	0.44 ± 0.20	2.78 ± 0.39
Qihua Lushuang	2.07 ± 0.34	6.44 ± 1.50	0.55 ± 0.69	1.78 ± 0.77	0.22 ± 0.19	1.33 ± 0.34
Hong Jin'gang	1.96 ± 0.34	2.78 ± 0.69	1.44 ± 0.51	1.67 ± 0.58
Lanju	1.76 ± 0.57	1.78 ± 0.51	1.44 ± 0.51	2.06 ± 1.29
Taohua Feixue	1.44 ± 0.27	3.22 ± 0.84	0.56 ± 0.20	1.55 ± 1.07	1.11 ± 0.51	0.78 ± 0.39
Xuanli Duocai	1.27 ± 0.15	1.78 ± 0.69	0.56 ± 0.51	1.56 ± 0.96	1.17 ± 0.76
Gaogan Hong	1.08 ± 0.25	2.00 ± 0.67	0.55 ± 0.39	1.78 ± 0.39	1.06 ± 0.42	0.00 ± 0.00
Hong Hai'er	1.04 ± 0.10	2.22 ± 0.39	2.22 ± 0.51	0.56 ± 0.20	0.22 ± 0.19	0.00 ± 0.00
Yiongxiong Hua	1.00 ± 0.20	2.78 ± 0.51	0.44 ± 0.20	0.56 ± 0.20	0.78 ± 0.51	0.44 ± 0.51
Luhong	0.95 ± 0.30	2.00 ± 0.58	1.00 ± 0.33	1.00 ± 0.00	0.28 ± 0.25	0.50 ± 0.50
Qingyun Hong	0.86 ± 0.12	2.33 ± 0.00	0.00 ± 0.00	0.66 ± 0.58	0.67 ± 0.58	0.67 ± 1.15
Zifeng Chaoyang	0.82 ± 0.24	1.55 ± 0.69	0.44 ± 0.20	0.56 ± 0.20	0.00 ± 0.00	1.56 ± 0.51
Wuhua Longyu	0.74 ± 0.23	0.00 ± 0.00	0.00 ± 0.00	2.22 ± 0.69
Linghua Chenyu	0.69 ± 0.32	0.78 ± 0.69	1.78 ± 0.69	0.55 ± 0.39	0.00 ± 0.00	0.33 ± 0.34
Die Lianhua	0.64 ± 0.21	1.00 ± 0.67	1.00 ± 0.00	0.56 ± 0.20	0.67 ± 0.34	0.00 ± 0.00
Yanzi Xiangyang	0.60 ± 0.13	1.55 ± 0.69	0.89 ± 0.51	0.56 ± 0.51	0.00 ± 0.00	0.00 ± 0.00
Qingwen	0.60 ± 0.07	2.00 ± 0.00	0.00 ± 0.00	1.00 ± 0.33	0.00 ± 0.00	0.00 ± 0.00
Qiaoling	0.53 ± 0.19	0.00 ± 0.00	0.00 ± 0.00	0.78 ± 0.19	1.33 ± 0.58
Zhuguang	0.53 ± 0.06	0.00 ± 0.00	1.22 ± 0.69	0.50 ± 0.17	0.28 ± 0.25	0.67 ± 0.58
Hong Jinqiu	0.52 ± 0.34	1.78 ± 1.17	0.00 ± 0.00	0.00 ± 0.00	0.00 ± 0.00	0.83 ± 1.04
Meiju	0.51 ± 0.20	0.78 ± 0.19	0.22 ± 0.19	0.56 ± 0.51	0.44 ± 0.20	0.55 ± 0.39
Guifei Chacui	0.47 ± 0.07	0.44 ± 0.20	0.56 ± 0.20	1.11 ± 0.19	0.22 ± 0.19	0.00 ± 0.00
Liantai	0.43 ± 0.09	1.44 ± 0.51	0.00 ± 0.00	0.22 ± 0.39	0.28 ± 0.25	0.22 ± 0.39
Xueshan Hongxing	0.40 ± 0.07	0.00 ± 0.00	0.78 ± 0.51	0.56 ± 0.20	0.67 ± 0.34	0.00 ± 0.00
Shanhe Hong	0.35 ± 0.04	0.00 ± 0.00	0.22 ± 0.19	0.78 ± 0.19	0.78 ± 0.19	0.00 ± 0.00
Da Fugui	0.27 ± 0.12	0.00 ± 0.00	0.78 ± 0.51	0.56 ± 0.20	0.00 ± 0.00	0.00 ± 0.00
Hang Baishao	0.22 ± 0.10	0.33 ± 0.34	0.33 ± 0.00	0.11 ± 0.19	0.11 ± 0.19	0.22 ± 0.19
Jinzan Ciyu	0.20 ± 0.12	0.00 ± 0.00	0.89 ± 0.51	0.00 ± 0.00	0.00 ± 0.00	0.11 ± 0.19
Notes: flower abortion is a common phenomenon in plantations of herbaceous and tree peony, which should be observed in the full-blooming period. Aborted flowers could not open and always maintain in the small size and juvenile stage. They discharged the fluid under the rapidly-rising temperatures in spring frequently, and rotted finally. Partial aborted flowers could open if climates were suitabl…
Supplementary Table S11 Values of Opened flower number Minus Aborted flower number (OMA) per plant during six years from 2012 to 2017
Cultivars	AVs of six years	2013	2014	2015	2016	2017
Hang Baishao	7.82 ± 0.73	6.56 ± 1.54	7.45 ± 1.35	8.34 ± 1.15	8.56 ± 1.84	8.22 ± 1.07
Qihua Lushuang	6.35 ± 0.84	-1.22 ± 2.01	8.45 ± 2.27	6.66 ± 1.53	9.33 ± 0.88	8.56 ± 1.84
Meiju	5.53 ± 0.14	8.22 ± 0.51	8.78 ± 1.17	5.00 ± 0.88	4.56 ± 0.51	1.11 ± 0.51
Da Fugui	5.07 ± 0.53	8.56 ± 1.50	6.22 ± 2.27	2.67 ± 0.88	5.78 ± 1.07	2.11 ± 0.68
Taohua Feixue	4.07 ± 1.00	-0.33 ± 0.34	10.00 ± 1.53	3.33 ± 1.45	4.00 ± 2.60	3.33 ± 1.21
Xueshan Hongxing	4.00 ± 0.55	4.78 ± 1.02	9.78 ± 0.51	3.00 ± 1.53	2.17 ± 0.44	0.28 ± 0.25
Linghua Chenyu	3.58 ± 0.41	5.44 ± 0.77	2.67 ± 1.21	4.44 ± 0.20	4.22 ± 0.51	1.11 ± 0.38
Zifeng Chaoyang	3.45 ± 0.54	1.89 ± 1.39	5.55 ± 1.35	4.67 ± 0.34	5.22 ± 2.22	-0.11 ± 0.19
Qingwen	3.19 ± 0.57	2.45 ± 1.35	3.44 ± 0.20	6.00 ± 0.00	1.89 ± 0.84	2.17 ± 1.89
Qingyun Hong	3.08 ± 0.73	-1.00 ± 1.46	6.22 ± 1.35	4.89 ± 1.92	3.56 ± 0.10	1.72 ± 2.39
Shanhe Hong	2.85 ± 0.40	2.78 ± 1.17	5.78 ± 0.39	2.67 ± 1.20	2.22 ± 0.39	0.78 ± 0.51
Yiongxiong Hua	2.11 ± 0.46	-1.55 ± 0.39	5.56 ± 0.51	2.22 ± 0.84	3.00 ± 1.20	1.33 ± 1.45
Yangfei Chuyu	2.11 ± 0.23	-1.67 ± 0.58	2.78 ± 0.19	3.89 ± 0.51	2.89 ± 1.02	2.67 ± 1.21
Die Lianhua	1.73 ± 0.40	2.55 ± 0.39	3.00 ± 2.89	1.11 ± 0.70	0.78 ± 0.19	1.22 ± 0.39
Guifei Chacui	1.38 ± 0.37	2.11 ± 0.77	2.44 ± 0.96	2.11 ± 1.39	0.11 ± 0.19	0.11 ± 0.19
Gaogan Hong	1.36 ± 0.27	1.56 ± 0.51	2.00 ± 1.53	1.00 ± 0.00	1.50 ± 0.17	0.72 ± 0.75
Luhong	1.35 ± 0.44	4.56 ± 0.51	1.55 ± 1.35	0.67 ± 0.34	0.00 ± 0.00	0.00 ± 1.00
Liantai	1.15 ± 0.16	0.22 ± 0.69	2.00 ± 0.58	2.33 ± 0.88	1.39 ± 0.10	-0.22 ± 0.39
Jinzan Ciyu	0.73 ± 0.07	1.67 ± 0.00	0.44 ± 0.20	1.67 ± 0.58	0.00 ± 0.00	-0.11 ± 0.19
Xuanli Duocai	0.54 ± 0.74	0.67 ± 0.67	2.44 ± 0.51	0.22 ± 2.77	-1.17 ± 0.76
Yanzi Xiangyang	0.51 ± 0.43	-1.00 ± 1.20	1.11 ± 1.02	0.22 ± 0.51	2.22 ± 0.39	0.00 ± 0.00
Wuhua Longyu	0.48 ± 0.26	0.22 ± 0.19	0.00 ± 0.00	1.22 ± 0.69
Hong Jin'gang	0.44 ± 0.20	-2.56 ± 0.84	2.00 ± 1.33	1.89 ± 1.17
Zhuguang	0.35 ± 0.24	0.78 ± 0.19	0.55 ± 0.39	0.28 ± 0.25	0.83 ± 1.04	-0.67 ± 0.58
Qiaoling	-0.11 ± 0.42	0.44 ± 0.20	0.00 ± 0.00	0.45 ± 1.07	-1.33 ± 0.58
Lanju	-0.11 ± 1.15	-1.78 ± 0.51	2.33 ± 1.67	-0.89 ± 2.01
Hong Hai'er	-0.29 ± 0.27	-0.67 ± 0.88	-2.00 ± 0.67	-0.33 ± 0.34	0.67 ± 0.34	0.89 ± 0.84
Hong Jinqiu	-0.36 ± 0.25	-1.78 ± 1.17	0.56 ± 0.20	0.00 ± 0.00	0.28 ± 0.25	-0.83 ± 1.04
Guanyin Zuo	-0.64 ± 0.34	-0.67 ± 0.67	-2.22 ± 2.17	0.78 ± 1.39	0.22 ± 0.63	-1.33 ± 0.58
Chunxiao	-1.53 ± 0.07	-3.89 ± 1.17	0.45 ± 0.39	-0.33 ± 0.34	-3.33 ± 0.88	-0.55 ± 0.39
Notes: OMA could show the relatively amounts of opened flowers and aborted flowers. Positive and negative difference values in this table could make the OMA values seem to be more intuitive than the values of "opened flower numbers / opened and aborted flower numbers" or "aborted flower numbers / opened and aborted flower numbers".
Supplementary Table S12 Flower diameters, colors, fragrance and upright levels of flowering stems (Scoring for C3 and C6)
Cultivars	Flower diameters (cm)	Upright levels of flowering stem (C3)	Scoring for the Upright levels of flowering stem (C3)	Fragrance levels (C6)	Scoring for the Fragrance levels (C6)	Petal colors
Yangfei Chuyu	14.63 ± 2.39	Medium weak	40	Medium thick	80	155C
Lanju	14.08 ± 1.48	Weak	20	Medium thick	80	N66D
Zhuguang	13.51 ± 1.85	Medium weak	40	Scentless	20	61A
Meiju	13.46 ± 1.07	Medium strong	80	Thick	100	67B
Shanhe Hong	13.45 ± 2.57	Medium weak	40	Light	40	71A
Chunxiao	13.43 ± 1.39	Medium strong	80	Medium thick	80	73A
Qingwen	13.42 ± 1.02	Weak	20	Thick	100	65B
Qihua Lushuang	13.21 ± 3.46	Medium strong	80	Thick	100	67C
Qingyun Hong	12.98 ± 2.04	Weak	20	Light	40	64B
Guanyin Zuo	12.93 ± 1.62	Strong	100	Medium thick	80	N74B
Yiongxiong Hua	12.74 ± 2.86	Medium weak	40	Medium	60	61A
Guifei Chacui	12.72 ± 1.49	Weak	20	Light	40	NN155B
Yanzi Xiangyang	12.53 ± 1.23	Weak	20	Thick	100	61A
Liantai	12.46 ± 0.78	Medium	60	Medium	60	N66D
Xuanli Duocai	12.30 ± 1.50	Weak	20	Light	40	67B
Jinzan Ciyu	12.28 ± 0.15	Medium strong	80	Light	40	N155D
Gaogan Hong	12.25 ± 2.16	Medium weak	40	Medium	60	64B
Hong Jinqiu	12.17 ± 1.42	Weak	20	Light	40
Xueshan Hongxing	12.14 ± 1.78	Medium	60	Scentless	20	NN155B
Die Lianhua	12.12 ± 1.44	Medium weak	40	Medium thick	80	67C
Wuhua Longyu	12.03 ± 1.05	Medium	60	Scentless	20	NN155B
Taohua Feixue	11.99 ± 0.75	Medium weak	40	Thick	100	62B
Linghua Chenyu	11.91 ± 1.75	Medium	60	Thick	100	65A
Zifeng Chaoyang	11.73 ± 1.09	Weak	20	Medium thick	80	64A
Da Fugui	11.62 ± 2.14	Medium strong	80	Light	40	N57C
Luhong	11.57 ± 1.49	Weak	20	Medium thick	80	67B
Hong Jin'gang	11.56 ± 1.72	Weak	20	Scentless	20	71A
Qiaoling	11.40 ± 3.30	Strong	100	Light	40	155B
Hang Baishao	11.04 ± 0.15	Strong	100	Scentless	20
Hong Hai'er	10.60 ± 1.28	Medium weak	40	Scentless	20
Notes: flower diameters were recorded in the full-blooming period in the years 2013, 2014 and 2015. The longest two points of the horizontal plane on a flower was regared as the diameter of this flower. Upright levels of flowering stem and fragrance levels were difficult to quantified completely, which were assessed by different people during six years. In this study, we collected the assessments…
Supplementary Table S13 Flowering periods and blooming durations during six years from 2012 to 2017 (Scoring for C4 and C5)
Flowering period				Blooming duration (d)
Cultivar	Initial periods of more than 30% Flower Blooming (IFB)	Flowering periods (C5)	Scoring for the Flowering periods (C5)	Cultivars	AVs of six years (C4)	Ranking of the Blooming duration of each flower (C4)	Scoring for the Blooming duration of each flower (C4)	2012	2013	2014	2015	2016	2017
Hang Baishao	Apr. 14-18	Early	100	Qingwen	8.33 ± 0.19	1	100	10.11 ± 1.02	11.00 ± 0.33	5.45 ± 0.39	6.22 ± 0.69	8.33 ± 0.34	8.89 ± 0.19
Hong Jinqiu	Apr. 15-22	Early	100	Hong Jinqiu	7.67 ± 0.60	2	100	8.50 ± 0.71		7.33 ± 1.04		8.00 ± 0.00
Xuanli Duocai	Apr. 19-26	Early	100	Qihua Lushuang	7.52 ± 0.13	3	100	6.45 ± 0.69	6.89 ± 0.38	7.67 ± 0.34	8.11 ± 0.70	7.67 ± 0.58	8.33 ± 0.34
Yanzi Xiangyang	Apr. 21-28	Medium early	80	Lanju	7.39 ± 0.17	4	100	7.55 ± 0.39		7.44 ± 0.20	7.17 ± 0.76
Zifeng Chaoyang	Apr. 21-29	Medium early	80	Hong Jin'gang	7.38 ± 0.48	5	100	8	10.00 ± 0.00	7.44 ± 1.02	5.67 ± 0.34
Da Fugui	Apr. 22-26	Medium early	80	Shanhe Hong	7.31 ± 0.42	6	100	9.45 ± 1.35	7.44 ± 0.20	6.89 ± 0.51	5.33 ± 0.34	7.44 ± 0.20	7.33 ± 0.58
Qihua Lushuang	Apr. 22-29	Medium early	80	Da Fugui	7.28 ± 0.19	7	80	8.22 ± 0.19	8.11 ± 0.51	7.11 ± 0.38	5.44 ± 0.51	7.44 ± 0.51	7.33 ± 0.34
Qingyun Hong	Apr. 22-29	Medium early	80	Zifeng Chaoyang	7.02 ± 0.26	8	80	6.56 ± 0.20	8.89 ± 0.51	7.34 ± 0.58	5.11 ± 0.70	7.11 ± 0.51	7.11 ± 0.51
Qingwen	Apr. 22-30	Medium early	80	Taohua Feixue	6.92 ± 0.32	9	80	8.17 ± 1.04	7.78 ± 0.69	7.00 ± 0.58	5.11 ± 0.19	6.33 ± 0.34	7.11 ± 0.51
Yingxiong Hua	Apr. 22-30	Medium early	80	Hang Baishao	6.84 ± 0.10	10	80		5.89 ± 0.19	6.89 ± 0.19	7.78 ± 0.51	7.00 ± 0.58	6.67 ± 0.58
Hong Hai'er	Apr. 22-May 02	Medium early	80	Zhuguang	6.63 ± 0.24	11	80	6.56 ± 0.20	8.17 ± 0.29	6.33 ± 1.15	5.33 ± 0.29	6.78 ± 0.63
Jinzan Ciyu	Apr. 23-28	Medium	60	Xueshan Hongxing	6.58 ± 0.63	12	80	6.66 ± 2.08	8.67 ± 0.00	6.22 ± 1.26	4.45 ± 0.69	6.33 ± 0.67	7.50 ± 0.71
Xueshan Hongxing	Apr. 23-30	Medium	60	Guifei Chacui	6.57 ± 0.21	13	60	6.55 ± 0.69	6.33 ± 0.58	6.00 ± 0.00	7.22 ± 0.39	6.67 ± 0.58
Linghua Chenyu	Apr. 23-May 01	Medium	60	Wuhua Longyu	6.43 ± 0.18	14	60	7.33 ± 0.88	5.50 ± 0.71		6.11 ± 0.19
Guifei Chacui	Apr. 23-May 01	Medium	60	Guanyin Zuo	6.42 ± 0.27	15	60	6.00 ± 1.46	8.11 ± 0.70	5.89 ± 0.51	5.56 ± 0.84	6.39 ± 0.79	6.50 ± 0.71
Shanhe Hong	Apr. 24-May 01	Medium	60	Qingyun Hong	6.30 ± 0.04	16	60	8.67 ± 0.29	6.78 ± 0.51	5.22 ± 0.39	4.11 ± 0.19	6.34 ± 0.58	6.67 ± 0.88
Die Lianhua	Apr. 24-May 01	Medium	60	Gaogan Hong	6.26 ± 0.20	17	60	7.00 ± 0.00	7.33 ± 0.34	5.33 ± 0.88	5.22 ± 0.84	6.33 ± 0.34	6.50 ± 0.87
Meiju	Apr. 25-30	Medium	60	Yiongxiong Hua	6.24 ± 0.19	18	60	8.22 ± 0.19	5.67 ± 0.34	5.45 ± 0.69	5.22 ± 0.51	6.56 ± 0.96	6.33 ± 0.67
Guanyin Zuo	Apr. 25-May 03	Medium	60	Liantai	6.24 ± 0.10	18	60	6.67 ± 0.58	5.56 ± 0.20	6.44 ± 0.77	6.22 ± 0.39	6.33 ± 0.34
Gaogan Hong	Apr. 26-May 03	Medium late	80	Linghua Chenyu	6.09 ± 0.09	20	40	6.56 ± 1.02	6.67 ± 0.34	5.67 ± 0.34	5.22 ± 0.19	6.22 ± 0.77	6.22 ± 0.19
Luhong	Apr. 27-May 02	Medium late	80	Jinzan Ciyu	6.08 ± 0.09	21	40	6.33 ± 0.34	6.22 ± 0.77	6.11 ± 0.51	5.67 ± 0.34
Zhuguang	Apr. 27-May 02	Medium late	80	Xuanli Duocai	6.03 ± 0.27	22	40	5.22 ± 1.02	8.00 ± 0.67	6.56 ± 0.77	4.33 ± 0.34
Hong Jin'gang	Apr. 28-May 05	Medium late	80	Chunxiao	5.96 ± 0.27	23	40	6.44 ± 0.51	6	6.00 ± 0.58	5.22 ± 0.19	6.11 ± 0.38
Liantai	Apr. 29-May 05	Medium late	80	Yangfei Chuyu	5.82 ± 0.19	24	40	7.17 ± 0.29	6.22 ± 0.39	4.89 ± 0.19	4.33 ± 0.34	6.45 ± 0.69	5.89 ± 0.19
Chunxiao	Apr. 29-May 06	Medium late	80	Luhong	5.81 ± 0.21	25	20	6.78 ± 0.96	6.44 ± 0.51	5.11 ± 0.38	4.56 ± 0.20	6.00 ± 0.00	6.00 ± 0.00
Lanju	Apr. 30-May 04	Medium late	80	Yanzi Xiangyang	5.76 ± 0.32	26	20	7.11 ± 1.58	5.92 ± 0.59	5.33 ± 0.34	4.44 ± 0.10	6.00 ± 0.33
Wuhua Longyu	Apr. 30-May 07	Medium late	80	Hong Hai'er	5.72 ± 0.49	27	20	10	6.11 ± 0.19	2.50 ± 0.71	5.50 ± 0.71	5.89 ± 0.19	6.11 ± 0.77
Qiaoling	May 01-06	Late	100	Die Lianhua	5.63 ± 0.13	28	20	6.89 ± 0.51	4.56 ± 0.20	6.00 ± 0.88	5.00 ± 0.33	5.56 ± 0.20	5.78 ± 0.19
Taohua Feixue	May 01-06	Late	100	Meiju	5.54 ± 0.06	29	20	6.33 ± 1.15	6.56 ± 0.20	4.00 ± 0.33	4.67 ± 0.34	5.67 ± 0.34	6.00 ± 0.58
Yangfei Chuyu	May 01-08	Late	100	Qiaoling	5.04 ± 0.25	30	20	5.33 ± 0.88	4.67 ± 0.58		5.11 ± 0.38
Notes: Partial cultivars had the much later full-flowering period than the first flower blooming period, so IFB could show the period of overall blooming compared with the period of the first flower blooming. Additionally, the plant landscape constructed by herbaceous peony plants with more than 30% flower blooming could preliminary perform the better ornamental effect and higher appreciation val…
Supplementary Table S14 Traits related to stamen and pistil, and appropriate roles of each cultivar in hybridization (Scoring for C15 and C16)
Cultivars	Stamen types (C15)	Petaloid stamen colors	Pollen quantity types (C15)	Scoring for the Potential of one cultivar used as male parent in hybridization (C15)	Cultivars	Pistil and stigma types (C16)	Stigma mucus types (C16)	Scoring for the Potential of one cultivar used as female parent in hybridization (C16)	Male/female parents in hybridization
Shanhe Hong	Normal		Plenty	100	Lanju	Normal	Plenty	100	Female
Yiongxiong Hua	Normal		Plenty	100	Zhuguang	Normal	Plenty	100	Either
Yanzi Xiangyang	Normal		Plenty	100	Meiju	Normal	Plenty	100	Female
Luhong	Normal		Plenty	100	Chunxiao	Normal	Plenty	100	Female
Zifeng Chaoyang	Normal		Plenty	100	Qihua Lushuang	Normal	Plenty	100	Female
Hang Baishao	Normal		Plenty	100	Yiongxiong Hua	Normal	Plenty	100	Either
Zhuguang	Normal		Medium plenty	80	Guanyin Zuo	Normal	Plenty	100	Female
Qingyun Hong	Normal		Medium plenty	80	Die Lianhua	Normal	Plenty	100	Female
Xueshan Hongxing	Normal		Medium plenty	80	Liantai	Normal	Plenty	100	Female
Yangfei Chuyu	Normal		Medium	60	Xuanli Duocai	Normal	Plenty	100	Female
Guifei Chacui	Normal		Medium	60	Jinzan Ciyu	Normal	Plenty	100	Female
Gaogan Hong	Normal		Medium	60	Luhong	Normal	Plenty	100	Either
Da Fugui	Normal		Few	40	Zifeng Chaoyang	Normal	Plenty	100	Either
Hong Jin'gang	Normal		Few	40	Qiaoling	Normal	Plenty	100	Female
Taohua Feixue	Petaloid		None	20	Hang Baishao	Normal	Plenty	100	Either
Qingwen	Petaloid		None	20	Yangfei Chuyu	Normal	Few	60	Either
Lanju	Petaloid		None	20	Qingyun Hong	Normal	Few	60	Either
Meiju	Petaloid	68A	None	20	Shanhe Hong	Normal	Few	60	Either
Chunxiao	Petaloid	155A	None	20	Guifei Chacui	Normal	Few	60	Either
Qihua Lushuang	Petaloid	NN155B	None	20	Wuhua Longyu	Normal	Few	60	Female
Linghua Chenyu	Petaloid		None	20	Gaogan Hong	Normal	Few	60	Either
Guanyin Zuo	Petaloid	N66D	None	20	Xueshan Hongxing	Normal	Few	60	Either
Die Lianhua	Petaloid	155C	None	20	Hong Jinqiu	Normal	Few	60	Female
Liantai	Petaloid	158D	None	20	Yanzi Xiangyang	Normal	Few	60	Either
Wuhua Longyu	Petaloid		None	20	Taohua Feixue	Normal	Few	60	Female
Xuanli Duocai	Petaloid	N155C	None	20	Hong Jin'gang	Normal	Few	60	Either
Hong Jinqiu	Petaloid		None	20	Qingwen	Abnormal or indistinct	None	20	Neither
Jinzan Ciyu	Petaloid	2D	None	20	Linghua Chenyu	Abnormal or indistinct	None	20	Neither
Qiaoling	Petaloid	160C	None	20	Da Fugui	Abnormal or indistinct	None	20	Male
Hong Hai'er	Petaloid		None	20	Hong Hai'er	Abnormal or indistinct	None	20	Neither
Notes: stamen types were observed visually, which were easy to classified as normal and petaloid types. Performances on pollen quantity and stigma mucus were also recorded by visual observation in nursery directly. Performances on pollen quantity were graded to five levels, and those on stigma mucus were graded to three levels. Grading principles are similar as those in upright levels of flowerin…
Supplementary Table S15 Fruiting and withering performances in 2013
Cultivars	Ornamental values of ripe fruitZ	Preliminary scoring for the ornamental values of ripe fruit (1 to 5 points)Z	Fruit number per plant in 2013	Fruit number / Flower number per plant in 2013	Number of withered and seedless fruits per plant in 2013	Number of withered and seedless fruits / Fruit number per plant in 2013	Cultivars	Initial periods of more than 50% Leaves Losing green/withering in autumn during from 2012 to 2017 (ILL, seen as the start time of dormancy)Y	Preliminary scoring for the green-leaf durations (1 to 5 points)Y
Qihua Lushuang	Purple red and plump	5	5.00 ± 1.20	0.97 ± 0.06	2.00 ± 0.67	0.39 ± 0.06	Da Fugui	Jun. 25-Jul. 05	1
Hang Baishao	Purple red and plump	5	2.11 ± 0.38	0.34 ± 0.13	0.45 ± 0.39	0.23 ± 0.21	Qiaoling	Jul. 08-Jun. 20	1
Guanyin Zuo	Green mixed with red and plump	4	1.78 ± 0.39	1.00 ± 0.00	0.67 ± 0.34	0.36 ± 0.13	Qingwen	Jul. 22-Aug. 04	1
Liantai	Green mixed with red and plump	4	0.11 ± 0.19	0.50 ± 0.71	0.00 ± 0.00	0	Yanzi Xiangyang	Jul. 22-Aug. 04	1
Jinzan Ciyu	Green mixed with red and small	3	1.89 ± 0.51	1.00 ± 0.00	0.33 ± 0.34	0.19 ± 0.17	Jinzan Ciyu	Jul. 26-Aug. 10	1
Hong Jin'gang	Green mixed with red and small	3	0.56 ± 0.51	0.30 ± 0.26	0.11 ± 0.19	0.17 ± 0.23	Zifeng Chaoyang	Aug. 01-15	1
Luhong	Green and small	2	5.56 ± 0.20	0.85 ± 0.05	5.22 ± 0.19	0.94 ± 0.00	Meiju	Aug. 02-14	2
Linghua Chenyu	Green and small	2	4.78 ± 0.39	0.79 ± 0.18	4.56 ± 0.51	0.95 ± 0.04	Lanju	Aug. 05-15	2
Meiju	Green and small	2	3.55 ± 0.69	0.39 ± 0.07	3.00 ± 0.58	0.85 ± 0.05	Zhuguang	Aug. 06-16	2
Xueshan Hongxing	Green and small	2	3.00 ± 1.00	0.66 ± 0.27	0.22 ± 0.19	0.08 ± 0.09	Chunxiao	Aug. 07-18	2
Zifeng Chaoyang	Green and small	2	2.56 ± 1.54	0.78 ± 0.32	2.45 ± 1.35	0.97 ± 0.05	Qingyun Hong	Aug. 10-22	2
Guifei Chacui	Green and small	2	2.55 ± 0.69	1.00 ± 0.00	2.00 ± 0.00	0.82 ± 0.2	Xuanli Duocai	Aug. 10-Sep. 03	2
Shanhe Hong	Green and small	2	2.45 ± 1.07	0.89 ± 0.13	2.22 ± 0.69	0.94 ± 0.10	Hong Jinqiu	Aug. 13-27	3
Xuanli Duocai	Green and small	2	2.22 ± 0.84	0.89 ± 0.19	2.00 ± 0.67	0.92 ± 0.07	Gaogan Hong	Aug. 14-23	3
Yangfei Chuyu	Green and small	2	2.22 ± 0.39	0.89 ± 0.19	2.11 ± 0.51	0.94 ± 0.10	Hong Hai'er	Aug. 14-24	3
Gaogan Hong	Green and small	2	1.78 ± 0.39	0.50 ± 0.09	1.67 ± 0.34	0.94 ± 0.10	Liantai	Aug. 17-29	3
Taohua Feixue	Green and small	2	1.56 ± 1.39	0.49 ± 0.43	1.56 ± 1.39	1.00 ± 0.00	Wuhua Longyu	Aug. 20-31	3
Yiongxiong Hua	Green and small	2	1.11 ± 0.38	0.89 ± 0.19	1.11 ± 0.38	1.00 ± 0.00	Xueshan Hongxing	Aug. 20-Sep. 05	3
Qingyun Hong	Green and small	2	1.00 ± 0.88	0.89 ± 0.19	1.00 ± 0.88	1.00 ± 0.00	Shanhe Hong	Aug. 22-Sep. 04	4
Hong Hai'er	Green and small	2	1.00 ± 0.33	0.71 ± 0.34	1.00 ± 0.33	1.00 ± 0.00	Yiongxiong Hua	Aug. 22-Sep. 04	4
Zhuguang	Green and small	2	0.67 ± 0.34	0.83 ± 0.29	0.56 ± 0.20	0.89 ± 0.19	Die Lianhua	Aug. 25-Sep. 07	4
Yanzi Xiangyang	Green and small	2	0.44 ± 0.51	0.88 ± 0.18	0.44 ± 0.51	1.00 ± 0.00	Luhong	Aug. 25-Sep. 08	4
Chunxiao	Green and small	2	0.33 ± 0.34	1.00 ± 0.00	0.33 ± 0.34	1.00 ± 0.00	Hang Baishao	Aug. 25-Sep. 15	4
Da Fugui	Fruitless	1	0.00 ± 0.00	0.00 ± 0.00	0.00 ± 0.00		Hong Jin'gang	Aug. 25-Sep. 15	4
Die Lianhua	Fruitless	1	0.00 ± 0.00	0.00 ± 0.00	0.00 ± 0.00		Linghua Chenyu	Aug. 26-Sep. 10	5
Qiaoling	Fruitless	1	0.00 ± 0.00	0.00 ± 0.00	0.00 ± 0.00		Taohua Feixue	Aug. 28-Sep. 10	5
Qingwen	Fruitless	1	0.00 ± 0.00	0.00 ± 0.00	0.00 ± 0.00		Qihua Lushuang	Sep. 02-20	5
Wuhua Longyu	Fruitless	1	0.00 ± 0.00	0.00 ± 0.00	0.00 ± 0.00		Guifei Chacui	Sep. 05-30	5
Hong Jinqiu	Fruitless	1	0.00 ± 0.00		0.00 ± 0.00		Yangfei Chuyu	Sep. 10-27	5
Lanju	Fruitless	1	0.00 ± 0.00		0.00 ± 0.00		Guanyin Zuo	Sep. 15-Qct. 05	5
Notes: ZYTwo indices, i.e. ornamental values of ripe fruit and initial period of more than 50% leaves losing green/witherring were used to evaluate the index C7 (Other ornamental values) in Supplementary Table S16. Ornamental values of ripe fruit were graded to five levels based on five combinations of fruit color and size: purple red and plump, green mixed with red and plump, green mixed with re…
Supplementary Table S16 Evaluation on “Other ornamental values” of 30 cultivars (Scoring for C7)
Cultivars	AVs of the Ornamental durations of tender bud, stem and/or leaf (TBSL, d) (excerpting from Supplementary Table S3)	Preliminary scoring for the ornamental durations of tender Bud, stem and/or leaf (1 to 5 points)	Ornamental values of ripe fruit (excerpting from Supplementary Table S15)	Preliminary scoring for the ornamental values of ripe fruit (1 to 5 points)	Initial periods of more than 50% Leaves Losing green/withering in autumn during from 2012 to 2017 (ILL) (excerpting from Supplementary Table S15)	Preliminary scoring for the green-leaf durations (1 to 5 points)	Average score of three sub-indices (C7)	Ranking of the average scores of three sub-indices (Other three ornamental values) (C7)	Comprehensive scoring for other ornamental values including three sub-indices (C7)
Guanyin Zuo	22.44 ± 0.54	5	Green mixed with red and plump	4	Sep. 15-Qct. 05	5	4.66667	1	100
Qihua Lushuang	12.44 ± 0.42	4	Purple red and plump	5	Sep. 02-20	5	4.66667	1	100
Hang Baishao	16.27 ± 0.23	4	Purple red and plump	5	Aug. 25-Sep. 15	4	4.33333	3	100
Hong Jin'gang	14.00 ± 0.75	4	Green mixed with red and small	3	Aug. 25-Sep. 15	4	3.66667	4	100
Die Lianhua	21.95 ± 0.86	5	Fruitless	1	Aug. 25-Sep. 07	4	3.33333	5	100
Luhong	15.61 ± 0.59	4	Green and small	2	Aug. 25-Sep. 08	4	3.33333	5	100
Linghua Chenyu	10.56 ± 0.82	3	Green and small	2	Aug. 26-Sep. 10	5	3.33333	5	100
Meiju	22.00 ± 0.44	5	Green and small	2	Aug. 02-14	2	3	8	80
Xuanli Duocai	19.93 ± 0.64	5	Green and small	2	Aug. 10-Sep. 03	2	3	8	80
Yiongxiong Hua	12.05 ± 0.25	3	Green and small	2	Aug. 22-Sep. 04	4	3	8	80
Guifei Chacui	10.28 ± 0.51	2	Green and small	2	Sep. 05-30	5	3	8	80
Liantai	10.06 ± 0.10	2	Green mixed with red and plump	4	Aug. 17-29	3	3	8	80
Yanzi Xiangyang	18.61 ± 0.48	5	Green and small	2	Jul. 22-Aug. 04	1	2.66667	13	60
Hong Jinqiu	15.61 ± 0.67	4	Fruitless	1	Aug. 13-27	3	2.66667	13	60
Qingyun Hong	12.28 ± 0.58	4	Green and small	2	Aug. 10-22	2	2.66667	13	60
Shanhe Hong	10.00 ± 0.33	2	Green and small	2	Aug. 22-Sep. 04	4	2.66667	13	60
Taohua Feixue	5.89 ± 0.42	1	Green and small	2	Aug. 28-Sep. 10	5	2.66667	13	60
Yangfei Chuyu	5.17 ± 0.17	1	Green and small	2	Sep. 10-27	5	2.66667	13	60
Qiaoling	20.47 ± 0.23	5	Fruitless	1	Jul. 08-Jun. 20	1	2.33333	19	40
Jinzan Ciyu	12.05 ± 0.25	3	Green mixed with red and small	3	Jul. 26-Aug. 10	1	2.33333	19	40
Chunxiao	11.33 ± 0.34	3	Green and small	2	Aug. 07-18	2	2.33333	19	40
Zhuguang	11.17 ± 0.58	3	Green and small	2	Aug. 06-16	2	2.33333	19	40
Hong Hai'er	9.94 ± 0.84	2	Green and small	2	Aug. 14-24	3	2.33333	19	40
Gaogan Hong	9.78 ± 0.69	2	Green and small	2	Aug. 14-23	3	2.33333	19	40
Wuhua Longyu	9.67 ± 0.63	2	Fruitless	1	Aug. 20-31	3	2	25	20
Zifeng Chaoyang	10.78 ± 0.25	3	Green and small	2	Aug. 01-15	1	2	25	20
Xueshan Hongxing	8.89 ± 0.67	1	Green and small	2	Aug. 20-Sep. 05	3	2	25	20
Lanju	4.67 ± 0.14	1	Fruitless	1	Aug. 05-15	2	1.33333	28	20
Da Fugui	8.67 ± 0.84	1	Fruitless	1	Jun. 25-Jul. 05	1	1	29	20
Qingwen	5.44 ± 0.20	1	Fruitless	1	Jul. 22-Aug. 04	1	1	29	20
Notes: the index of C7 covers three sub-indices, which could comprehensively reflect the ornamental values of TBSL, ripe fruits and green-leaf periods. Thus we can see that index C7 could aovid to lose the evaluation on other secondary ornamental organs besides flower. Three sub-indices have the same weights, so we directly calculated the AVs of preliminary scores of three sub-indices, and ranked…
Section II: Resistance evaluation and survival and non-degraded proportions of 30 peony cultivars
Supplementary Table S17 Evaluation on the heat resistance of 30 peony cultivars in 2013 summer (Scoring for C8)
Cultivars	Heat injury indices (HII)	Ranking of the HII	Preliminary scoring for the HII (1 to 5 points)	Relative chlorophyll contents (RCC)	Ranking of the RCC	Preliminary scoring for the RCC (1 to 5 points)	Semilethal temperatures (LT50)	Ranking of the LT50	Preliminary scoring for the LT50 (1 to 5 points)	AV of three scores (C8)	Final ranking of the Heat resistance (C8)	Scoring for the Heat Resistance (C8)
Hang Baishao	0.18 ± 0.04	2	5	58.65 ± 0.85	1	5	41.68 ± 0.16	1	5	5	1	100
Hong Jin'gang	0.25 ± 0.04	3	5	52.86 ± 2.70	2	5	41.27 ± 0.34	5	5	5	1	100
Yangfei Chuyu	0.16 ± 0.10	1	5	50.70 ± 2.11	5	5	41.12 ± 0.59	9	4	4.66667	3	100
Liantai	0.34 ± 0.14	10	4	43.90 ± 1.67	11	4	41.26 ± 0.40	6	5	4.33333	4	100
Shanhe Hong	0.29 ± 0.16	6	5	31.81 ± 3.64	19	2	41.47 ± 0.15	3	5	4	5	100
Jinzan Ciyu	0.36 ± 0.08	12	4	34.73 ± 2.09	14	3	41.35 ± 0.22	4	5	4	5	100
Hong Hai'er	0.37 ± 0.09	13	3	33.51 ± 4.63	15	3	41.50 ± 0.36	2	5	3.66667	7	80
Qihua Lushuang	0.41 ± 0.06	18	3	46.91 ± 1.40	8	4	41.00 ± 0.33	10	4	3.66667	7	80
Gaogan Hong	0.28 ± 0.07	4	5	32.40 ± 1.71	18	3	40.84 ± 0.63	13	3	3.66667	7	80
Luhong	0.37 ± 0.09	13	3	48.23 ± 1.89	6	5	40.50 ± 0.16	18	3	3.66667	7	80
Chunxiao	0.28 ± 0.02	4	5	52.80 ± 0.82	3	5	39.78 ± 0.04	27	1	3.66667	7	80
Yanzi Xiangyang	0.32 ± 0.10	8	4	31.50 ± 1.85	22	2	41.21 ± 0.08	7	4	3.33333	12	80
Meiju	0.41 ± 0.12	18	3	46.52 ± 4.03	9	4	40.71 ± 0.20	15	3	3.33333	12	80
Lanju	0.46 ± 0.07	23	2	50.88 ± 1.80	4	5	40.41 ± 0.23	20	2	3	14	60
Taohua Feixue	0.31 ± 0.10	7	4	32.57 ± 1.27	17	3	40.19 ± 0.06	24	2	3	14	60
Zifeng Chaoyang	0.42 ± 0.04	20	2	31.80 ± 5.60	20	2	40.86 ± 0.51	12	4	2.66667	16	60
Die Lianhua	0.32 ± 0.07	8	4	24.59 ± 3.46	26	1	40.80 ± 0.21	14	3	2.66667	16	60
Xuanli Duocai	0.46 ± 0.07	23	2	35.43 ± 4.86	13	3	40.69 ± 0.52	16	3	2.66667	16	60
Yiongxiong Hua	0.34 ± 0.07	10	4	31.56 ± 3.00	21	2	40.43 ± 0.37	19	2	2.66667	16	60
Guanyin Zuo	0.40 ± 0.13	17	3	44.51 ± 1.41	10	4	40.16 ± 0.82	25	1	2.66667	16	60
Guifei Chacui	0.39 ± 0.06	16	3	46.97 ± 5.04	7	4	39.55 ± 0.85	29	1	2.66667	16	60
Qingyun Hong	0.46 ± 0.01	23	2	21.35 ± 3.54	28	1	41.20 ± 0.28	8	4	2.33333	22	40
Linghua Chenyu	0.46 ± 0.07	23	2	28.55 ± 1.94	25	1	40.97 ± 0.54	11	4	2.33333	22	40
Hong Jinqiu	0.37 ± 0.26	13	3	30.63 ± 4.18	23	2	40.26 ± 0.23	22	2	2.33333	22	40
Wuhua Longyu	0.44 ± 0.08	22	2	30.11 ± 1.68	24	2	40.23 ± 0.17	23	2	2	25	20
Xueshan Hongxing	0.48 ± 0.10	27	1	36.53 ± 2.51	12	4	39.74 ± 0.40	28	1	2	25	20
Zhuguang	0.48 ± 0.10	27	1	21.59 ± 2.60	27	1	40.69 ± 0.56	16	3	1.66667	27	20
Qingwen	0.57 ± 0.14	29	1	33.35 ± 4.20	16	3	35.10 ± 0.46	30	1	1.66667	27	20
Da Fugui	0.61 ± 0.06	30	1	19.18 ± 4.01	29	1	40.38 ± 0.41	21	2	1.33333	29	20
Qiaoling	0.42 ± 0.18	20	2	18.17 ± 2.62	30	1	39.85 ± 0.24	26	1	1.33333	29	20
Notes: the index of C8 covers three sub-indices, which are HII, RCC and LT50, respectively, which collected in summer of 2013 based on natural and artificial high temperatures. These three sub-indices could ensure the comprehensiveness of heat resistance evaluation. Points of 5 to 1 were evenly assigned to the five levels of HII, RCC and LT50 from high to low values (6 cultivars in each level). T…
Supplementary Table S18 Chlorophyll fluorescence characteristics of eight cultivars with significant difference of heat resistance under natural summer hight temperatures
Cultivars	F0	Fm	Fv/Fm	ΦPSⅡ	NPQ	qN	qP	ETR
Hangbaishao	0.13 ± 0.01	0.58 ± 0.02	0.75 ± 0.02	0.41 ± 0.03	1.13 ± 0.5	0.62 ± 0.11	0.68 ± 0.03	38.09 ± 2.33
Yangfeichuyu	0.12 ± 0.01	0.58 ± 0.06	0.79 ± 0.01	0.48 ± 0.03	1.22 ± 0.32	0.65 ± 0.06	0.76 ± 0.04	44.85 ± 2.59
Chunxiao	0.1 ± 0.02	0.47 ± 0.12	0.76 ± 0.04	0.4 ± 0.08	0.99 ± 0.28	0.59 ± 0.11	0.64 ± 0.06	37.23 ± 7.05
Qihuashuanglu	0.09 ± 0.03	0.47 ± 0.14	0.78 ± 0.04	0.46 ± 0.04	1.09 ± 0.06	0.63 ± 0.04	0.7 ± 0.07	43 ± 3.37
Liantai	0.05 ± 0.01	0.2 ± 0.03	0.61 ± 0.03	0.36 ± 0.04	1.24 ± 0.28	0.62 ± 0.07	0.6 ± 0.12	33.51 ± 3.6
Guanyinzuo	0.1 ± 0.06	0.39 ± 0.24	0.6 ± 0.24	0.29 ± 0.16	1.11 ± 0.3	0.57 ± 0.16	0.46 ± 0.3	27.36 ± 14.63
Hongjinqiu	0.07 ± 0.04	0.17 ± 0.06	0.27 ± 0.06	0.11 ± 0.01	0.65 ± 0.3	0.34 ± 0.11	0.21 ± 0.12	10.16 ± 0.74
Qingwen	0.06 ± 0.01	0.21 ± 0.08	0.38 ± 0.13	0.14 ± 0.06	0.89 ± 0.07	0.4 ± 0.1	0.22 ± 0.07	12.71 ± 5.25
Notes: these eight parameters related to chlorophyll fluorescence characteristics were also observed in 2013 summer, which could be the auxiliary reference for better understanding the leaf injury under the abnormanl high temperatures in this summer. Experiment details were showed in Methods section of article, which are not elaborated here again.
Supplementary Table S19 Dormancy durations and possible chilling requirement traits of 30 peony cultivars during five winters from 2012 to 2017 (Scoring for C9)
Cultivars	Initial periods of more than 50% Leaves Losing green/witherring in autumn during from 2012 to 2017 (ILL, excerpting from Supplementary Table S15)	Cultivars	Initial periods of more than 50% Buds Sprouting during from 2012 to 2017 (IBS, excerpting from Supplementary Table S3)	Dormancy durations (d) and possible chilling requirement traits during six winters from 2012 to 2017
				Cultivar	2012-2013	2013-2014	2014-2015	2015-2016	2016-2017	AV of the Dormancy duration (C9)	Final ranking of the Dormancy duration (C9)	Possible chilling requirement	Scoring for the Dormancy duration (C9)
Da Fugui	Jun. 25-Jul. 05	Hang Baishao	Feb. 09-Feb. 16	Hang Baishao		160.00 ± 3.61	167.00 ± 6.08	149.33 ± 2.31	162.67 ± 3.21	159.75 ± 1.56	1	Low	100
Qiaoling	Jul. 08-Jun. 20	Hong Jinqiu	Feb. 20-Mar. 08	Guanyin Zuo	159.67 ± 3.21	169.67 ± 1.15	174.00 ± 1.00	153.33 ± 1.53	176.00 ± 2.65	166.53 ± 1.36	2	Low	100
Qingwen	Jul. 22-Aug. 04	Wuhua Longyu	Feb. 28-Mar. 10	Guifei Chacui	167.00 ± 3.61	174.33 ± 6.11	185.00 ± 2.00	163.33 ± 1.53	185.33 ± 5.51	175.00 ± 2.95	3	Low	100
Yanzi Xiangyang	Jul. 22-Aug. 04	Qingyun Hong	Mar. 01-Mar. 10	Qihua lushuang	172.00 ± 2.65	175.33 ± 2.89	187.00 ± 4.58	172.00 ± 2.65	180.33 ± 3.51	177.33 ± 0.64	4	Low	100
Jinzan Ciyu	Jul. 26-Aug. 10	Xuanli Duocai	Mar. 01-Mar. 12	Yangfei Chuyu	178.33 ± 2.08	185.00 ± 1.73	187.33 ± 2.89	176.00 ± 1.73	186.00 ± 3.61	182.53 ± 0.23	5	Low	100
Zifeng Chaoyang	Aug. 01-15	Yanzi Xiangyang	Mar. 01-Mar. 12	Luhong	188.33 ± 3.06	189.00 ± 1.00	196.33 ± 1.53	176.00 ± 1.00	192.33 ± 1.53	188.40 ± 0.40	6	Low	100
Meiju	Aug. 02-14	Luhong	Mar. 01-Mar. 14	Wuhua Longyu	190.33 ± 1.15	184.33 ± 2.31	196.00 ± 1.00			190.22 ± 0.19	7	Medium low	80
Lanju	Aug. 05-15	Gaogan Hong	Mar. 01-Mar. 14	Linghua Chenyu	187.33 ± 0.58	188.33 ± 3.21	194.67 ± 5.13	184.33 ± 2.52	197.67 ± 1.15	190.47 ± 1.03	8	Medium low	80
Zhuguang	Aug. 06-16	Qingwen	Mar. 01-Mar. 14	Hong Jinqiu	189.67 ± 2.08	187.33 ± 1.53	187.00 ± 0.00	184.33 ± 1.15	204.33 ± 2.89	190.53 ± 0.42	9	Medium low	80
Chunxiao	Aug. 07-18	Qiaoling	Mar. 01-Mar. 14	Hong Jin'gang	183.33 ± 1.53	191.00 ± 2.65	201.00 ± 2.65			191.78 ± 0.84	10	Medium low	80
Qingyun Hong	Aug. 10-22	Jinzan Ciyu	Mar. 02-Mar. 07	Xuanli Duocai	187.67 ± 2.08	193.67 ± 1.15	197.33 ± 1.53	193.33 ± 1.15		193.00 ± 0.90	11	Medium low	80
Xuanli Duocai	Aug. 10-Sep. 03	Guanyin Zuo	Mar. 05-Mar. 14	Taohua Feixue	198.67 ± 4.04	193.67 ± 2.31	195.33 ± 3.21	193.00 ± 3.61	198.33 ± 2.08	195.80 ± 1.56	12	Medium low	80
Hong Jinqiu	Aug. 13-27	Zifeng Chaoyang	Mar. 05-Mar. 15	Die Lianhua	194.67 ± 0.58	198.00 ± 2.65	199.00 ± 1.00	193.00 ± 1.00	201.33 ± 1.15	197.20 ± 0.92	13	Medium	60
Gaogan Hong	Aug. 14-23	Meiju	Mar. 07-Mar. 13	Yiongxiong Hua	193.33 ± 3.06	200.67 ± 0.58	201.33 ± 0.58	195.00 ± 2.65	202.33 ± 0.58	198.53 ± 0.31	14	Medium	60
Hong Hai'er	Aug. 14-24	Qihua lushuang	Mar. 08-Mar. 13	Xueshan Hongxing	193.00 ± 2.65	201.00 ± 1.00	203.00 ± 2.65	191.00 ± 2.00	205.00 ± 3.46	198.60 ± 0.72	15	Medium	60
Liantai	Aug. 17-29	Yiongxiong Hua	Mar. 08-Mar. 14	Shanhe Hong	194.33 ± 1.15	200.00 ± 1.00	205.33 ± 1.15	193.67 ± 1.15	205.33 ± 1.53	199.73 ± 0.23	16	Medium	60
Wuhua Longyu	Aug. 20-31	Guifei Chacui	Mar. 08-Mar. 15	Qingyun Hong	200.00 ± 1.73	198.00 ± 1.00	200.33 ± 0.58	195.00 ± 1.73	209.33 ± 2.52	200.53 ± 0.70	17	Medium	60
Xueshan Hongxing	Aug. 20-Sep. 05	Linghua Chenyu	Mar. 08-Mar. 15	Gaogan Hong	201.67 ± 1.15	202.00 ± 2.00	204.67 ± 1.15	195.33 ± 4.16	210.67 ± 0.58	202.87 ± 1.33	18	Medium	60
Yiongxiong Hua	Aug. 22-Sep. 04	Da Fugui	Mar. 11-Mar. 17	Liantai	201.00 ± 0.00	202.67 ± 1.15	211.33 ± 2.08	205.33 ± 0.58	207.67 ± 1.53	205.60 ± 0.60	19	Mediun high	40
Shanhe Hong	Aug. 22-Sep. 04	Xueshan Hongxing	Mar. 12-Mar. 16	Hong Hai'er	203.67 ± 0.58	207.33 ± 3.06	211.00 ± 1.00	203.00 ± 1.00	212.67 ± 1.15	207.53 ± 0.46	20	Mediun high	40
Die Lianhua	Aug. 25-Sep. 07	Hong Hai'er	Mar. 12-Mar. 17	Jinzan Ciyu	213.67 ± 3.79	219.33 ± 4.04	212.67 ± 2.52	211.00 ± 1.73	214.33 ± 6.51	214.20 ± 2.71	21	Mediun high	40
Luhong	Aug. 25-Sep. 08	Die Lianhua	Mar. 13-Mar. 17	Zifeng Chaoyang	213.00 ± 3.61	213.67 ± 2.89	217.00 ± 1.00	204.33 ± 1.15	223.67 ± 2.52	214.33 ± 1.70	22	Mediun high	40
Hang Baishao	Aug. 25-Sep. 15	Zhuguang	Mar. 13-Mar. 17	Meiju	212.00 ± 2.00	217.67 ± 0.58	217.67 ± 1.53	208.33 ± 2.08	220.00 ± 2.65	215.13 ± 0.42	23	Mediun high	40
Hong Jin'gang	Aug. 25-Sep. 15	Hong Jin'gang	Mar. 14-Mar. 17	Chunxiao	211.67 ± 2.08	216.00 ± 1.73	219.33 ± 3.51	213.33 ± 0.58	220.67 ± 1.15	216.20 ± 0.72	24	Mediun high	40
Linghua Chenyu	Aug. 26-Sep. 10	Shanhe Hong	Mar. 14-Mar. 17	Zhuguang	213.67 ± 3.06	213.67 ± 0.58	219.33 ± 2.08	220.33 ± 0.58	221.00 ± 1.00	217.60 ± 0.92	25	High	20
Taohua Feixue	Aug. 28-Sep. 10	Liantai	Mar. 14-Mar. 18	Lanju	218.67 ± 2.89	215.00 ± 1.73	222.67 ± 1.53			218.78 ± 1.71	26	High	20
Qihua lushuang	Sep. 02-20	Chunxiao	Mar. 14-Mar. 18	Qingwen	216.67 ± 1.53	218.67 ± 2.08	220.33 ± 0.58	222.67 ± 1.15	232.67 ± 1.53	222.20 ± 0.35	27	High	20
Guifei Chacui	Sep. 05-30	Lanju	Mar. 15-Mar. 23	Yanzi Xiangyang	222.00 ± 2.00	217.33 ± 4.04	223.33 ± 1.15	221.67 ± 1.15	232.33 ± 0.58	223.33 ± 0.50	28	High	20
Yangfei Chuyu	Sep. 10-27	Yangfei Chuyu	Mar. 16-Mar. 23	Qiaoling	237.67 ± 2.89	233.33 ± 3.21	241.67 ± 1.53	230.00 ± 1.00		235.67 ± 1.42	29	High	20
Guanyin Zuo	Sep. 15-Qct. 05	Taohua Feixue	Mar. 16-Mar. 23	Da Fugui	255.00 ± 1.73	261.33 ± 0.58	258.00 ± 1.73	252.33 ± 3.21	263.33 ± 2.08	258.00 ± 1.22	30	High	20
Notes: physiological and molecular mechanisms of underground mixed bud dormancy induction, transition and release are our interests, which have been studied on herbaceous peony in the central subtropical city Hangzhou for many years. The start-time of endodormancy in the last autumn and end-time of ecodormancy in the next spring were not easy to define exactly. In this study, we defined ILL as th…
Supplementary Table S20 Evaluation on disease and pest resistances during six years from 2012 to 2017 (Scoring for C10)
Cultivars	AVs of the level points of Disease and pest resistances during six years (C10)	Ranking of the Disease and pest resistances (C10)	Scoring for the Disease and pest resistances (C10)	2012	2013	2014	2015	2016	2017
Hong Jin'gang	4.94 ± 0.10	1	100	5.00 ± 0.00	5.00 ± 0.00	4.78 ± 0.39	5.00 ± 0.00
Qihua Lushuang	4.90 ± 0.06	2	100	5.00 ± 0.00	5.00 ± 0.00	5.00 ± 0.00	5.00 ± 0.00	4.78 ± 0.19	4.67 ± 0.34
Lanju	4.89 ± 0.05	3	100	4.89 ± 0.19	5.00 ± 0.00	4.67 ± 0.00	5.00 ± 0.00
Yangfei Chuyu	4.83 ± 0.06	4	100	5.00 ± 0.00	4.89 ± 0.19	5.00 ± 0.00	5.00 ± 0.00	4.56 ± 0.20	4.56 ± 0.20
Hang Baishao	4.76 ± 0.14	5	100		5.00 ± 0.00	4.89 ± 0.19	5.00 ± 0.00	4.67 ± 0.00	4.22 ± 0.84
Guanyin Zuo	4.62 ± 0.21	6	100	3.89 ± 0.84	5.00 ± 0.00	5.00 ± 0.00	4.78 ± 0.19	4.56 ± 0.10	4.50 ± 0.50
Chunxiao	4.57 ± 0.06	7	80	4.67 ± 0.34	4.67 ± 0.00	4.56 ± 0.20	4.67 ± 0.00	4.78 ± 0.19	4.11 ± 0.51
Luhong	4.53 ± 0.07	8	80	4.78 ± 0.19	4.89 ± 0.19	4.67 ± 0.34	4.78 ± 0.39	4.89 ± 0.19	3.17 ± 0.29
Xuanli Duocai	4.42 ± 0.43	9	80	4.33 ± 0.67	4.34 ± 0.58	4.45 ± 0.69	4.33 ± 0.58	4.67 ± 0.58
Qingyun Hong	4.03 ± 0.21	10	80	4.11 ± 0.19	4.11 ± 0.84	4.33 ± 0.34	4.11 ± 0.51	3.83 ± 0.29	3.67 ± 0.29
Guifei Chacui	3.96 ± 0.09	11	80	4.33 ± 0.67	4.89 ± 0.19	3.78 ± 0.39	4.00 ± 0.00	3.44 ± 0.20	3.33 ± 0.58
Linghua Chenyu	3.81 ± 0.03	12	80	4.11 ± 0.51	3.67 ± 0.34	3.67 ± 0.34	3.89 ± 0.19	4.11 ± 0.51	3.44 ± 0.20
Taohua Feixue	3.79 ± 0.34	13	60	3.89 ± 0.51	3.89 ± 1.02	3.89 ± 0.38	4.00 ± 0.00	3.67 ± 0.34	3.44 ± 0.20
Meiju	3.78 ± 0.06	14	60	4.11 ± 0.38	3.44 ± 0.20	4.00 ± 0.58	4.11 ± 0.38	4.00 ± 0.00	3.00 ± 0.88
Gaogan Hong	3.60 ± 0.34	15	60	3.89 ± 0.38	4.00 ± 0.88	3.56 ± 0.96	3.67 ± 0.34	3.67 ± 0.34	2.83 ± 0.29
Shanhe Hong	3.58 ± 0.09	16	60	3.67 ± 0.00	4.00 ± 0.00	3.78 ± 0.19	3.67 ± 0.34	3.22 ± 0.51	3.11 ± 0.38
Liantai	3.57 ± 0.10	17	60	3.89 ± 0.38	3.89 ± 0.51	3.00 ± 0.00	3.78 ± 0.19	3.61 ± 0.35	3.28 ± 0.25
Yanzi Xiangyang	3.50 ± 0.19	18	60	3.89 ± 0.38	3.78 ± 0.19	3.33 ± 0.34	3.33 ± 0.34	3.44 ± 0.51	3.22 ± 0.51
Yiongxiong Hua	3.41 ± 0.28	19	40	3.78 ± 0.51	3.67 ± 0.34	3.56 ± 0.20	3.22 ± 0.39	3.33 ± 0.34	2.89 ± 0.51
Hong Hai'er	3.35 ± 0.47	20	40	3.44 ± 0.20	3.78 ± 0.69	3.00 ± 0.58	3.56 ± 0.84	3.00 ± 0.58	3.33 ± 0.29
Die Lianhua	3.28 ± 0.31	21	40	3.33 ± 0.34	4.22 ± 0.39	3.00 ± 0.58	3.22 ± 0.69	3.22 ± 0.39	2.67 ± 0.34
Jinzan Ciyu	3.19 ± 0.09	22	40	3.56 ± 0.51	4.33 ± 0.34	2.78 ± 0.39	3.11 ± 0.51	2.67 ± 0.34	2.67 ± 0.34
Zifeng Chaoyang	3.18 ± 0.32	23	40	3.44 ± 0.20	3.56 ± 0.96	3.22 ± 0.51	3.22 ± 0.69	3.11 ± 0.38	2.56 ± 0.51
Hong Jinqiu	3.10 ± 0.25	24	40	3.44 ± 0.20	3.11 ± 0.51	3.11 ± 0.70	3.22 ± 0.51	2.89 ± 0.19	2.83 ± 0.76
Xueshan Hongxing	3.05 ± 0.19	25	20	3.56 ± 0.20	3.11 ± 0.70	2.67 ± 0.34	3.33 ± 0.34	2.89 ± 0.51	2.72 ± 0.75
Wuhua Longyu	2.97 ± 0.13	26	20	3.55 ± 0.69	3.11 ± 0.38	2.67 ± 0.67	2.56 ± 0.51
Zhuguang	2.60 ± 0.10	27	20	2.67 ± 0.00	2.66 ± 0.58	3.00 ± 0.33	2.56 ± 0.51	2.44 ± 0.77	2.28 ± 0.25
Qiaoling	1.84 ± 0.25	28	20	1.67 ± 0.34	1.89 ± 0.51	1.89 ± 0.38	2.11 ± 0.70	1.67 ± 0.58
Qingwen	1.56 ± 0.15	29	20	1.89 ± 0.38	1.67 ± 0.67	1.67 ± 0.34	1.33 ± 0.34	1.50 ± 0.50	1.28 ± 0.25
Da Fugui	1.35 ± 0.14	30	20	1.44 ± 0.20	1.33 ± 0.34	1.45 ± 0.39	1.33 ± 0.58	1.22 ± 0.39	1.33 ± 0.58
Notes: the disease and pest resistances were recorded by visual observation in nursery directly. We graded resistances/injuries to five levels, and in the field we scored for 30 cultivars as follows: "strong resistances——few disease and pest injuries——5 level points", "medium strong resistances——slight disease and pest injuries——4 level points", "medium resistances——partial disease and pest injur…
Supplementary Table S21 Survival and non-degraded rates of 30 cultivars after six-year cultivation (observed in 2017 summer) (Scoring for C11 and C12)
Cultivars	Number of survival plants	Final survival rates (C11)	Ranking of the Final survival rates (C11)	Scoring for the Final propotions of survival plant (C11)	Cultivars	Number of degraded plants	Number of non-degraded plants	Final propotions of non-degraded plants (C12)	Ranking of the Final propotions of non-degraded plants (C12)	Scoring for the Final propotions of non-degraded plant (C12)
Die Lianhua	3.00 ± 0.00	1.00 ± 0.00	1	100	Hang Baishao	0.00 ± 0.00	3.00 ± 0.00	1.00 ± 0.00	1	100
Hang Baishao	3.00 ± 0.00	1.00 ± 0.00	1	100	Taohua Feixue	0.00 ± 0.00	3.00 ± 0.00	1.00 ± 0.00	1	100
Jinzan Ciyu	3.00 ± 0.00	1.00 ± 0.00	1	100	Yangfei Chuyu	0.33 ± 0.58	2.67 ± 0.58	0.89 ± 0.19	3	100
Linghua Chenyu	3.00 ± 0.00	1.00 ± 0.00	1	100	Die Lianhua	0.67 ± 1.15	2.33 ± 1.15	0.78 ± 0.39	4	100
Meiju	3.00 ± 0.00	1.00 ± 0.00	1	100	Yanzi Xiangyang	0.67 ± 1.15	2.33 ± 1.15	0.78 ± 0.39	4	100
Qihua Lushuang	3.00 ± 0.00	1.00 ± 0.00	1	100	Guifei Chacui	0.00 ± 0.00	2.33 ± 0.58	0.78 ± 0.19	4	100
Shanhe Hong	3.00 ± 0.00	1.00 ± 0.00	1	100	Hong Hai'er	0.00 ± 0.00	2.33 ± 0.58	0.78 ± 0.19	4	100
Taohua Feixue	3.00 ± 0.00	1.00 ± 0.00	1	100	Meiju	0.67 ± 0.58	2.33 ± 0.58	0.78 ± 0.19	4	100
Yangfei Chuyu	3.00 ± 0.00	1.00 ± 0.00	1	100	Qihua Lushuang	0.67 ± 0.58	2.33 ± 0.58	0.78 ± 0.19	4	100
Yanzi Xiangyang	3.00 ± 0.00	1.00 ± 0.00	1	100	Qingyun Hong	0.00 ± 0.00	2.33 ± 0.58	0.78 ± 0.19	4	100
Yiongxiong Hua	3.00 ± 0.00	1.00 ± 0.00	1	100	Shanhe Hong	0.67 ± 0.58	2.33 ± 0.58	0.78 ± 0.19	4	100
Zifeng Chaoyang	3.00 ± 0.00	1.00 ± 0.00	1	100	Linghua Chenyu	1.00 ± 1.00	2.00 ± 1.00	0.67 ± 0.34	12	80
Chunxiao	2.67 ± 0.58	0.89 ± 0.19	13	60	Chunxiao	1.00 ± 1.00	1.67 ± 1.53	0.56 ± 0.51	13	60
Da Fugui	2.33 ± 0.58	0.78 ± 0.19	14	60	Qingwen	0.67 ± 1.15	1.67 ± 1.53	0.56 ± 0.51	13	60
Gaogan Hong	2.33 ± 0.58	0.78 ± 0.19	14	60	Guanyin Zuo	0.33 ± 0.58	1.67 ± 0.58	0.56 ± 0.20	13	60
Guifei Chacui	2.33 ± 0.58	0.78 ± 0.19	14	60	Liantai	0.67 ± 0.58	1.67 ± 0.58	0.56 ± 0.20	13	60
Hong Hai'er	2.33 ± 0.58	0.78 ± 0.19	14	60	Xueshan Hongxing	0.67 ± 0.58	1.67 ± 0.58	0.56 ± 0.20	13	60
Liantai	2.33 ± 0.58	0.78 ± 0.19	14	60	Da Fugui	0.67 ± 0.58	1.67 ± 1.15	0.55 ± 0.39	18	60
Qingwen	2.33 ± 0.58	0.78 ± 0.19	14	60	Yiongxiong Hua	1.33 ± 1.15	1.67 ± 1.15	0.55 ± 0.39	18	60
Qingyun Hong	2.33 ± 0.58	0.78 ± 0.19	14	60	Zifeng Chaoyang	1.33 ± 1.15	1.67 ± 1.15	0.55 ± 0.39	18	60
Xueshan Hongxing	2.33 ± 0.58	0.78 ± 0.19	14	60	Gaogan Hong	1.00 ± 1.00	1.33 ± 1.15	0.45 ± 0.39	21	40
Zhuguang	2.00 ± 1.00	0.67 ± 0.34	22	40	Luhong	0.00 ± 0.00	1.33 ± 0.58	0.44 ± 0.20	22	40
Guanyin Zuo	2.00 ± 0.00	0.67 ± 0.00	22	40	Hong Jinqiu	0.67 ± 0.58	1.00 ± 1.00	0.33 ± 0.34	23	40
Hong Jinqiu	1.67 ± 0.58	0.56 ± 0.20	24	40	Hong Jin'gang	0.00 ± 0.00	0.00 ± 0.00	0.00 ± 0.00	24	40
Luhong	1.33 ± 0.58	0.44 ± 0.20	25	20	Jinzan Ciyu	3.00 ± 0.00	0.00 ± 0.00	0.00 ± 0.00	24	40
Hong Jin'gang	0.00 ± 0.00	0.00 ± 0.00	26	20	Lanju	0.00 ± 0.00	0.00 ± 0.00	0.00 ± 0.00	24	40
Lanju	0.00 ± 0.00	0.00 ± 0.00	26	20	Qiaoling	0.00 ± 0.00	0.00 ± 0.00	0.00 ± 0.00	24	40
Qiaoling	0.00 ± 0.00	0.00 ± 0.00	26	20	Wuhua Longyu	0.00 ± 0.00	0.00 ± 0.00	0.00 ± 0.00	24	40
Wuhua Longyu	0.00 ± 0.00	0.00 ± 0.00	26	20	Xuanli Duocai	0.00 ± 0.00	0.00 ± 0.00	0.00 ± 0.00	24	40
Xuanli Duocai	0.00 ± 0.00	0.00 ± 0.00	26	20	Zhuguang	2.00 ± 1.00	0.00 ± 0.00	0.00 ± 0.00	24	40
Notes: these two indices could reflect the final conditions of 30 cultivars after six-year cultivation in Hangzhou, to make up the deficiency that we could not observe all kinds of resistance. We have discussed these contents in article. The dead plants were defined that there were not any aboveground Sections in 2017, and their underground crowns were entirely rotten and even disappeared. The de…
Section III: Crossbreeding between the southern and norther peonies and relevant observation
Supplementary Table S22 Hybridization between the southern peony ‘Hang Baishao’ and northern Heze peonies, and subsequent performances of their fruiting, seeding and sprouting in the next spring (Scoring for C17)
Male parents	Female parents	Number of hybrid Seeds per Pollinated flower (NSP, Seed number / Pollinated flower number, collect in 2013, 2014 and 2016) (C17)	Ranking of hybrid seeds number per pollinated flower (C17)	Scoring for the Ability to produce seed in the pollinated flowers after hybridization between the southern and northern peonies (C17)	Male parent	Female parent	Proportions of Seed-bearing Flower after hybridization (PSF, Number of the pollinated flowers with hybrid seeds / Total number of the pollinated flowers, collected in 2013, 2014 and 2016)	Male parents	Female parents	Germination Rates of hybrid Seeds (GRS, collected in 2014, 2015 and 2017) (C17)	Weights of hybrid seeds (collected in 2013, 2014 and 2016) (d)	Seed diameters paralleled with ventral suture (collected in 2013 and 2014) (mm)	Seed diameters vertical with ventral suture (only collected in 2013) (mm)
Hang Baishao	Meiju	17.50 ± 2.29	1	100	Hang Baishao	Die Lianhua	1.00 ± 0.00	Yanzi Xiangyang	Hang Baishao	1	0.28
Hang Baishao	Shanhe Hong	11.33 ± 8.39	2	100	Hang Baishao	Luhong	1.00 ± 0.00	Hang Baishao	Xuanli Duocai	0.94 ± 0.09	0.17 ± 0.04	7.46 ± 0.80	6.75 ± 0.22
Hang Baishao	Qihua Lushuang	10.36 ± 2.85	3	100	Hang Baishao	Shanhe Hong	1.00 ± 0.00	Hang Baishao	Luhong	0.85 ± 0.13	0.16 ± 0.04	7.53 ± 0.69	5.96 ± 0.52
Hang Baishao	Xuanli Duocai	9.44 ± 9.28	4	100	Hang Baishao	Zifeng Chaoyang	1.00 ± 0.00	Shanhe Hong	Hang Baishao	0.85	0.35
Hang Baishao	Guanyin Zuo	8.47 ± 1.29	5	100	Zifeng Chaoyang	Hang Baishao	1.00 ± 0.00	Hang Baishao	Yanzi Xiangyang	0.84 ± 0.23	0.28 ± 0.01	8.75 ± 0.63
Hang Baishao	Luhong	8.00 ± 6.38	6	100	Shanhe Hong	Hang Baishao	1	Hang Baishao	Yangfei Chuyu	0.80 ± 0.11	0.36 ± 0.01	10.46 ± 0.53
Hang Baishao	Liantai	7.33 ± 4.37	7	80	Yiongxiong Hua	Hang Baishao	1	Hang Baishao	Hong Jin'gang	0.75 ± 0.35	0.23 ± 0.03	7.99 ± 0.47	6.75 ± 0.22
Hang Baishao	Lanju	7.00 ± 9.90	8	80	Yanzi Xiangyang	Hang Baishao	1	Hang Baishao	Guanyin Zuo	0.74 ± 0.08	0.36 ± 0.13	10.15 ± 0.78	7.14 ± 0.45
Zifeng Chaoyang	Hang Baishao	5.88 ± 2.30	9	80	Hang Baishao	Meiju	0.96 ± 0.07	Hang Baishao	Meiju	0.65 ± 0.31	0.32 ± 0.12	9.89 ± 1.58	6.77 ± 0.18
Qingyun Hong	Hang Baishao	5.84 ± 8.25	10	80	Hang Baishao	Guanyin Zuo	0.93 ± 0.12	Qingyun Hong	Hang Baishao	0.65	0.34
Hang Baishao	Die Lianhua	5.83 ± 5.30	11	80	Hang Baishao	Qihua Lushuang	0.92 ± 0.14	Hang Baishao	Chunxiao	0.64 ± 0.16	0.33 ± 0.02	10.00 ± 0.67
Hang Baishao	Jinzan Ciyu	5.19 ± 1.40	12	80	Hang Baishao	Jinzan Ciyu	0.90 ± 0.17	Hang Baishao	Qihua Lushuang	0.63 ± 0.36	0.32 ± 0.09	10.25 ± 1.29	6.97 ± 0.40
Hang Baishao	Hong Jin'gang	5.13 ± 4.07	13	60	Hang Baishao	Hong Jin'gang	0.88 ± 0.18	Hang Baishao	Lanju	0.62	0.14	8.07 ± 0.47	7.21 ± 0.37
Hang Baishao	Zifeng Chaoyang	4.83 ± 1.89	14	60	Hang Baishao	Xuanli Duocai	0.88 ± 0.18	Zifeng Chaoyang	Hang Baishao	0.59 ± 0.16	0.25 ± 0.04	8.94 ± 1.21	7.88 ± 0.69
Hang Baishao	Gaogan Hong	3.83 ± 3.40	15	60	Hang Baishao	Liantai	0.88 ± 0.11	Hang Baishao	Shanhe Hong	0.55 ± 0.05	0.27 ± 0.12	8.23 ± 1.39	6.17 ± 0.42
Hang Baishao	Qingyun Hong	3.17 ± 1.65	16	60	Hang Baishao	Xueshan Hongxing	0.83 ± 0.29	Hang Baishao	Zifeng Chaoyang	0.54 ± 0.24	0.21 ± 0.05	7.82 ± 0.97	6.63 ± 0.34
Shanhe Hong	Hang Baishao	3	17	40	Hang Baishao	Gaogan Hong	0.67 ± 0.58	Hang Baishao	Yiongxiong Hua	0.50 ± 0.71	0.28 ± 0.01	8.78 ± 0.23
Hang Baishao	Guifei Chacui	2.00 ± 1.73	18	60	Hang Baishao	Guifei Chacui	0.67 ± 0.58	Hang Baishao	Jinzan Ciyu	0.49 ± 0.30	0.31 ± 0.15	8.83 ± 1.68	6.29 ± 0.07
Yanzi Xiangyang	Hang Baishao	2	19	20	Hang Baishao	Yanzi Xiangyang	0.67 ± 0.58	Hang Baishao	Die Lianhua	0.49 ± 0.09	0.29 ± 0.07	9.51 ± 0.69	6.84 ± 0.10
Hang Baishao	Yangfei Chuyu	1.92 ± 1.66	20	40	Hang Baishao	Yiongxiong Hua	0.67 ± 0.58	Hang Baishao	Guifei Chacui	0.34 ± 0.47	0.28 ± 0.03	8.78 ± 0.87
Gaogan Hong	Hang Baishao	1.75	21	20	Hang Baishao	Qingyun Hong	0.61 ± 0.54	Hang Baishao	Xuanshan Hongxing	0.33 ± 0.29	0.22 ± 0.08	7.46 ± 0.69	6.08
Hang Baishao	Chunxiao	1.50 ± 1.32	22	40	Hang Baishao	Yangfei Chuyu	0.56 ± 0.51	Hang Baishao	Zhuguang	0.29	0.22	8.17 ± 0.74
Hang Baishao	Xueshan Hongxing	1.33 ± 0.58	23	40	Hang Baishao	Lanju	0.50 ± 0.71	Hang Baishao	Qingyun Hong	0.25 ± 0.35	0.22 ± 0.03	8.28 ± 0.74	6.59 ± 0.04
Yiongxiong Hua	Hang Baishao	1.2	24	20	Qingyun Hong	Hang Baishao	0.50 ± 0.71	Hang Baishao	Liantai	0.25 ± 0.03	0.28 ± 0.04	10.67 ± 0.67	7.25 ± 0.83
Hang Baishao	Zhuguang	1.17 ± 2.02	25	20	Hang Baishao	Chunxiao	0.50 ± 0.50	Hang Baishao	Gaogan Hong	0.22 ± 0.02	0.30 ± 0.03	8.71 ± 0.45
Hang Baishao	Taohua Feixue	0.73 ± 0.74	26	20	Hang Baishao	Zhuguang	0.33 ± 0.58	Gaogan Hong	Hang Baishao	0.14	0.28
Hang Baishao	Yanzi Xiangyang	0.67 ± 0.58	27	20	Hang Baishao	Taohua Feixue	0.27 ± 0.32	Hang Baishao	Taohua Feixue	0.05 ± 0.07	0.41 ± 0.01	11.01
Hang Baishao	Yiongxiong Hua	0.67 ± 0.58	28	20	Hang Baishao	Da Fugui	0.25 ± 0.25	Hang Baishao	Da Fugui	0.00 ± 0.00	0.32 ± 0.02	9.32 ± 1.52
Hang Baishao	Da Fugui	0.50 ± 0.50	29	20	Gaogan Hong	Hang Baishao	0.25	Yiongxiong Hua	Hang Baishao	0	0.27
Da Fugui	Hang Baishao	0	30	20	Da Fugui	Hang Baishao	0	Da Fugui	Hang Baishao	—
Zhuguang	Hang Baishao	0	31	20	Zhuguang	Hang Baishao	0	Zhuguang	Hang Baishao	—
Notes: the index C17 could show the ability of one cultivar as female parent to do crossbreeding and produce hybrid seed, and also could reflect the potential to create the new germplasm of one cultivar (also as female parent) to some extent. The details related to observation and data collection were shown in the notes of C17 in Supplementary Table S34. Further hybridization, such as backcross, …
Section IV: Construction of comprehensive evaluation system based on the LQO and AHP approach
Supplementary Table S23 Selection of 17 indices and construction of three hierarchies
Target layer	Constrained layer	Index layer
Evaluation for the comprehensive performance of herbaceous peonies in Hangzhou (A)	Ornamental values (B1)	Flower number per plant (C1)
		Proportion of flowering plant (C2)
		Upright level of flowering stem (C3)
		Flowering duration per flower (C4)
		Flowering period (C5)
		Fragrance level (C6)
		Other ornamental values (C7)
	Resistances and dormancy duration (B2)	Heat Resistance (C8)
		Dormancy duration (C9)
		Disease and pest resistances (C10)
		Final proportion of survival plant after six-year cultivation (C11)
		Final proportion of non-degraded plant after six-year cultivation (C12)
	Abilities to propagate and create new germplasm (B3)	Propagation ability by crown division (C13)
		Durability of propagation ability by crown division (C14)
		Potential to be male parent in hybridization (C15)
		Potential to be female parent in hybridization (C16)
		Ability to produce seed in pollinated flower (C17)
Supplementary Table S24 Corrected RI values against with different matrix orders
Matrix orders	1	2	3	4	5	6	7	8	9
RI values	0	0	0.58	0.9	1.12	1.24	1.32	1.41	1.45
Supplementary Table S25 Scales and meaning of judgment matrices
Scales	Meaning
1	Factors A and B have the same importance
3	Factors A is slightly more important than factor B
5	Factors A is more important than factor B
7	Factors A is obviously more important than factor B
9	Factors A is extremely more important than factor B
2、4、6、8	Importance levels are intermediate between two corresponding adjacent levels above mentioned
1/2……1/9	Importance levels are opposite to the corresponding levels above mentioned
Supplementary Table S26 Judgment matrix and consistency test: A-B
A	B1	B2	B3	W
B1	1	2	3	0.539604
B2	1/2	1	2	0.296948
B3	1/3	1/2	1	0.163449
λmax=3.0092 CI=0.0046 RI=0.5800 CR=0.0079<0.1000
Supplementary Table S27 Judgment matrix and consistency test: B1-C
B1	C1	C2	C3	C4	C5	C6	C7	W
C1	1	1	2	2	3	4	4	0.254192
C2	1	1	2	2	3	4	4	0.254192
C3	1/2	1/2	1	1	2	3	3	0.148487
C4	1/2	1/2	1	1	2	3	3	0.148487
C5	1/3	1/3	1/2	1/2	1	2	2	0.0878133
C6	1/4	1/4	1/3	1/3	1/2	1	1	0.053414
C7	1/4	1/4	1/3	1/3	1/2	1	1	0.053414
λmax=7.0539 CI=0.0090 RI=1.3200 CR=0.0068<0.1000
Supplementary Table S28 Judgment matrix and consistency test: B2-C
B2	C8	C9	C10	C11	C12	W
C8	1	1	3	2	2	0.297842
C9	1	1	3	2	2	0.297842
C10	1/3	1/3	1	1/2	1/2	0.0887758
C11	1/2	1/2	2	1	1	0.15777
C12	1/2	1/2	2	1	1	0.15777
λmax=5.0133 CI=0.0033 RI=1.1200 CR=0.0030<0.1000
Supplementary Table S29 Judgment matrix and consistency test: B3-C
B3	C12	C13	C14	C15	C16	W
C13	1	1	2	2	2	0.285714
C14	1	1	2	2	2	0.285714
C15	1/2	1/2	1	1	1	0.142857
C16	1/2	1/2	1	1	1	0.142857
C17	1/2	1/2	1	1	1	0.142857
λmax=5.0000 CI=0.0000 RI=1.1200 CR=0.0000<0.1
Supplementary Table S30 Weight values of the evaluation indices in layer B to A
Evaluation indices	Weights	CR
B1	0.539604	0.0079
B2	0.296948
B3	0.163449
Supplementary Table S31 Weight values of the evaluation indices in layer C to B
Evaluation indices	Weights	CR	Evaluation indices	Weights	CR	Evaluation indices	Weights	CR
C1	0.254192	0.0068	C8	0.297842	0.003	C13	0.285714	0
C2	0.254192		C9	0.297842		C14	0.285714
C3	0.148487		C10	0.0887758		C15	0.142857
C4	0.148487		C11	0.15777		C16	0.142857
C5	0.0878133		C12	0.15777		C17	0.142857
C6	0.053414
C7	0.053414
Supplementary Table S32 Final weight values of the evaluation indices in layer C to A
Evaluation indices	Weights	Evaluation indices	Weights	Evaluation indices	Weights
C1	0.137163	C8	0.0884436	C13	0.0466996
C2	0.137163	C9	0.0884436	C14	0.0466996
C3	0.0801244	C10	0.0263618	C15	0.0233498
C4	0.0801244	C11	0.0468493	C16	0.0233498
C5	0.0473844	C12	0.0468493	C17	0.0233498
C6	0.0288224
C7	0.0288224
Supplementary Table S33 The whole system to evaluate the comprehensive performance of herbaceous peonies cultivated in subtropical city Hangzhou
Target layer	Weight of target layer	Constrained layer	Weights of constrained layer	Index layer			Single layer weights of index layer (C to B layer)	Final weights of index layer (C to A layer)
Evaluation for the comprehensive performance of herbaceous peonies in Hangzhou (A)	1	Ornamental values (B1)	0.539604	Flower number per plant (C1)			0.254192	0.137163
				Proportion of flowering plant (C2)			0.254192	0.137163
				Upright level of flowering stem (C3)			0.148487	0.0801244
				Blooming duration per flower (C4)			0.148487	0.0801244
				Flowering period (C5)			0.0878133	0.0473844
				Fragrance level (C6)			0.053414	0.0288224
				Other ornamental values (C7)			0.053414	0.0288224
		Resistances and dormancy duration (B2)	0.296948	Heat Resistance (C8)			0.297842	0.0884436
				Dormancy duration (C9)			0.297842	0.0884436
				Disease and pest resistances (C10)			0.0887758	0.0263618
				Final proportion of survival plant after six-year cultivation (C11)			0.15777	0.0468493
				Final proportion of non-degraded plant after six-year cultivation (C12)			0.15777	0.0468493
		Abilities to propagate and create new germplasm (B3)	0.163449	Propagation ability by crown division (C13)			0.285714	0.0466996
				Durability of propagation ability by crown division (C14)			0.285714	0.0466996
				Potential to be male parent in hybridization (C15)			0.142857	0.0233498
				Potential to be female parent in hybridization (C16)			0.142857	0.0233498
				Ability to produce seed in pollinated flower (C17)			0.142857	0.0233498
Supplementary Table S34 Grading and scoring criteria of 17 evaluation indices
Labels	Indices	Corresponding tables	Point values	Grading and scoring criteria			Notes
C1	Flower number per plant	Supplementary Table S8	100	Ranking of the Flower number per plant is from 1st to 6th in Supplementary Table S8			In the evaluation system of this study, we divided the ranking (1st→30th) of one index into five levels if there was the numerical data basis for evaluating this index, and assigned 100, 80, 60, 40 and 20 points to these five levels from high to low values respectively (or 5, 4, 3, 2 and 1 point to the five levels of sub-indices, such as the sub-index named as ornamental duration of TBSL in Suppl…
			80	Ranking is from 7th to 12th
			60	Ranking is from 13th to 18th
			40	Ranking is from 19th to 24th
			20	Ranking is from 25th to 30th
C2	Proportion of flowering plant	Supplementary Table S9	100	Ranking of the Proportion of flowering plant is from 1st to 6th in Supplementary Table S9			Some cultivars bloomed unevenly. They might have higher values in average flower number than other cultivars which could bloom for all nine plants, but their flowers were focused on the minority of nine plants (such as one or two plants). We think that such nonuniform blooming is not a good trait, and cultivars with this trait should not be obtained higher scores than other cultivars which had fl…
			80	Ranking is from 7th to 12th
			60	Ranking is from 13th to 18th
			40	Ranking is from 19th to 24th
			20	Ranking is from 25th to 30th
C3	Upright level of flowering stem	Supplementary Table S12	100	Upright level of flowering stem is strong in Supplementary Table S12			Very important index for ensuring the high ornamental value of peony flower, especially in subtropical city likes Hangzhou. The importance of uplight trait and the problem of flowering stem lodging were discussed in article.
			80	Upright level is medium strong
			60	Upright level is medium
			40	Upright level is medium weak
			20	Upright level is weak
C4	Blooming duration per flower	Supplementary Table S13	100	Ranking of the Flowering duration per flower is from 1st to 6th in Supplementary Table S13			The longer blooming duration, the better ornamental value, especially for herbaceous peony, because most peony cultivars have the short blooming duration.
			80	Ranking is from 7th to 12th
			60	Ranking is from 13th to 18th
			40	Ranking is from 19th to 24th
			20	Ranking is from 25th to 30th
C5	Flowering period	Supplementary Table S13	100	Flowering period is early or late in Supplementary Table S13			Index of Flowering period could reflect the values of early and late flowering traits. We assigned five levels to this index, which were early, medium early, medium, medium late and late flowering periods, respectively. We defined that the period of more than 30% flower blooming was the "flowering period". Because the flowering periods of 30 cultivars were closed and continuous overall, it is imp…
			80	Flowering period is medium early or medium late
			60	Flowering period is medium
C6	Fragrance level	Supplementary Table S12	100	Fragrance level is thick in Supplementary Table S12			The thicker fragrance, the better cultivar. The relevant details have been elaborated in Supplementary Table S12.
			80	Fragrance level is medium thick
			60	Fragrance level is medium
			40	Fragrance level is light
			20	Fragrance level is scentless
C7	Other ornamental values	Supplementary Table S16	100	Ranking of the average score of three sub-indices is from 1st to 6th in Supplementary Table S16			Details have been showed in the notes of Supplementary Table S16, but we would like to mention them furthern for understanding the ranking and scoring of this index more easily. The index of C7 covered three sub-indices, which covered the ornamental values of tender bud, stem and/or leaf, ripe fruits and green-leaf period. The index C7 could reflect the ornamental values of other multiple organs …
			80	Ranking is from 7th to 12th
			60	Ranking is from 13th to 18th
			40	Ranking is from 19th to 24th
			20	Ranking is from 25th to 30th
C8	Heat Resistance	Supplementary Table S17	100	Final ranking of the Heat resistanc is from 1st to 6th in Supplementary Table S17			Details have been showed in the notes of Supplementary Table S17, but we would like to mention them further for understanding the ranking and scoring of this index more easily. The index of C8 covered three sub-indices, which were HII, RCC and LT50, respectively. These three sub-indices could ensure the comprehensiveness of heat resistance evaluation. Points of 5 to 1 were assigned to five levels…
			80	Ranking is from 7th to 12th
			60	Ranking is from 13th to 18th
			40	Ranking is from 19th to 24th
			20	Ranking is from 25th to 30th
C9	Dormancy duration	Supplementary Table S19	100	Ranking of the Dormancy duration is from 1st to 6th, and possible chilling requirement is low in Supplementary Table S19			Dormancy duration (d) was calculated as the "Initial period of more than 50% leaves losing green/witherring in the current autumn" minus "Initial period of more than 50% buds sprouting in the next spring" for each replicate of each cultivar in each two adjacent years. In general, longer dormancy duration often means lower chilling requirement. However, dormancy duration is also affected by heat r…
			80	Ranking is from 7th to 12th, and possible chilling requirement is medium low
			60	Ranking is from 13th to 18th, and possible chilling requirement is medium
			40	Ranking is from 19th to 24th, and possible chilling requirement is medium high
			20	Ranking is from 25th to 30th, and possible chilling requirement is high
C10	Disease and pest resistances	Supplementary Table S20	100	Ranking of the Disease and pest resistance is from 1st to 6th in Supplementary Table S20			The disease and pest resistances were recorded by visual observation directly. We divided resistances/injuries to five levels, and in the field we scored 30 cultivars as follows: "strong resistances—few disease and pest injuries—5 level points", "medium strong resistances—slight disease and pest injuries—4 level points", "medium resistances—partial disease and pest injuries—3 level points", "medi…
			80	Ranking is from 7th to 12th
			60	Ranking is from 13th to 18th
			40	Ranking is from 19th to 24th
			20	Ranking is from 25th to 30th
C11	Final proportion of survival plant after six-year cultivation	Supplementary Table S21	100	Ranking of the Final survival rate is from 1st to 6th in Supplementary Table S21			There are still many factors that could impact herbaceous peony's growth and flowering unfavorably in the central and southern subtropical regions. The drought and waterlogging tolerances are also very important for herb peony's cultivation in Hangzhou. However, it is impossible to do the quantitative evaluation for all types of resistance based on visual observation (likes C10) or experiment (li…
			80	Ranking is from 7th to 12th
			60	Ranking is from 13th to 18th
			40	Ranking is from 19th to 24th
			20	Ranking is from 25th to 30th
C12	Final proportion of non-degraded plant after six-year cultivation	Supplementary Table S21	100	Ranking of the Final proportion of non-degraded plant is from 1st to 6th in Supplementary Table S21
			80	Ranking is from 7th to 12th
			60	Ranking is from 13th to 18th
			40	Ranking is from 19th to 24th
			20	Ranking is from 25th to 30th
C13	Propagation ability by crown division	Supplementary Table S2	100	Ranking of the Propagation ability by crown division is from 1st to 6th in Supplementary Table S2			Detailed explanations have been showed in the notes under Supplementary Table S2. No more information need to be elaborated here.
			80	Ranking is from 7th to 12th
			60	Ranking is from 13th to 18th
			40	Ranking is from 19th to 24th
			20	Ranking is from 25th to 30th
C14	Durability of propagation ability by crown division	Supplementary Table S2	100	Ranking of the Durability of propagation ability by crown division is from 1st to 6th in Supplementary Table S2
			80	Ranking is from 7th to 12th
			60	Ranking is from 13th to 18th
			40	Ranking is from 19th to 24th
			20	Ranking is from 25th to 30th
C15	Potential to be male parent in hybridization	Supplementary Table S14	100	Stamen is normal, and pollen quantity is plenty in Supplementary Table S14			No more supplementary notes need to be explained further fo index C15 because of clear five levels and corresponding scores. There are only three levels in index C16. Abnormal or indistinct pistil and stigma, and few or none stigma mucus are negative for herbaceous peony as female parent in hybridizaiton. More details were showed in the notes of Supplementary Tables S14. There are a total of 31 c…
			80	Stamen is normal, and pollen quantity is medium plenty
			60	Stamen is normal, and pollen quantity is medium
			40	Stamen is normal, and pollen quantity is few
			20	Stamen is petaloid, and pollen quantity is none
C16	Potential to be female parent in hybridization	Supplementary Table S14	100	Pistil and stigma are normal, and stigma mucus is plenty in Supplementary Table S14
			60	Pistil and stigma are normal, and stigma mucus is few
			20	Pistil and stigma are abnormal or indistinct, and stigma mucus is none
C17	Ability to produce seed in pollinated flower	Supplementary Table S22	100	Ranking of the hybrid seed number per pollinated flower is from 1st to 6th in Supplementary Table S22
			80	Ranking is from 7th to 12th
			60	Ranking is from 13th to 18th
			40	Ranking is from 19th to 24th
			20	Ranking is from 25th to 31th
Section V: Calculation of total point values and final comprehensive evaluation.
Supplementary Table S35 Calculation of the final total points based on the scoring and weights of 17 indices
Cultivars	C1 Scoring	C1 Weights	C2 Scoring	C2 Weights	C3 Scoring	C3 Weights	C4 Scoring	C4 Weights	C5 Scoring	C5 Weights	C6 Scoring	C6 Weights	C7 Scoring	C7 Weights	C8 Scoring	C8 Weights	C9 Scoring	C9 Weights	C10 Scoring	C10 Weights	C11 Scoring	C11 Weights	C12 Scoring	C12 Weights	C13 Scoring	C13 Weights	C14 Scoring	C14 Weights	C15 Scoring	C15 Weights	C16 Scoring	C16 Weights	C17 Scoring	C17 Weights	Final total point values
Qihua Lushuang	100	0.137163	100	0.137163	80	0.0801244	100	0.0801244	80	0.0473844	100	0.0288224	100	0.0288224	80	0.0884436	100	0.0884436	100	0.0263618	100	0.0468493	100	0.0468493	100	0.0466857	80	0.0466857	20	0.0233498	100	0.0233498	100	0.0233498	92.8765
Hang Baishao	100	0.137163	80	0.137163	100	0.0801244	80	0.0801244	100	0.0473844	20	0.0288224	100	0.0288224	100	0.0884436	100	0.0884436	100	0.0263618	100	0.0468493	100	0.0468493	100	0.0466857	100	0.0466857	100	0.0233498	100	0.0233498	40	0.0233498	91.9447
Yangfei Chuyu	80	0.137163	100	0.137163	40	0.0801244	40	0.0801244	100	0.0473844	80	0.0288224	60	0.0288224	100	0.0884436	100	0.0884436	100	0.0263618	100	0.0468493	100	0.0468493	40	0.0466857	100	0.0466857	60	0.0233498	60	0.0233498	40	0.0233498	79.8396
Meiju	100	0.137163	100	0.137163	80	0.0801244	20	0.0801244	60	0.0473844	100	0.0288224	80	0.0288224	80	0.0884436	40	0.0884436	60	0.0263618	100	0.0468493	100	0.0468493	100	0.0466857	80	0.0466857	20	0.0233498	100	0.0233498	100	0.0233498	78.5813
Shanhe Hong	80	0.137163	80	0.137163	40	0.0801244	100	0.0801244	60	0.0473844	40	0.0288224	60	0.0288224	100	0.0884436	60	0.0884436	60	0.0263618	100	0.0468493	100	0.0468493	60	0.0466857	100	0.0466857	100	0.0233498	60	0.0233498	100	0.0233498	77.532
Taohua Feixue	100	0.137163	60	0.137163	40	0.0801244	80	0.0801244	100	0.0473844	100	0.0288224	60	0.0288224	60	0.0884436	80	0.0884436	60	0.0263618	100	0.0468493	100	0.0468493	80	0.0466857	100	0.0466857	20	0.0233498	60	0.0233498	20	0.0233498	74.9831
Linghua Chenyu	100	0.137163	100	0.137163	60	0.0801244	40	0.0801244	60	0.0473844	100	0.0288224	100	0.0288224	40	0.0884436	80	0.0884436	80	0.0263618	100	0.0468493	80	0.0468493	60	0.0466857	20	0.0466857	20	0.0233498	20	0.0233498	20	0.0233498	70.3435
Guanyin Zuo	60	0.137163	40	0.137163	100	0.0801244	60	0.0801244	60	0.0473844	80	0.0288224	100	0.0288224	60	0.0884436	100	0.0884436	100	0.0263618	40	0.0468493	60	0.0468493	100	0.0466857	60	0.0466857	20	0.0233498	100	0.0233498	100	0.0233498	68.646
Qingyun Hong	80	0.137163	100	0.137163	20	0.0801244	60	0.0801244	80	0.0473844	40	0.0288224	60	0.0288224	40	0.0884436	60	0.0884436	80	0.0263618	60	0.0468493	100	0.0468493	80	0.0466857	80	0.0466857	80	0.0233498	60	0.0233498	60	0.0233498	68.3611
Zifeng Chaoyang	80	0.137163	60	0.137163	20	0.0801244	80	0.0801244	80	0.0473844	80	0.0288224	20	0.0288224	60	0.0884436	40	0.0884436	40	0.0263618	100	0.0468493	60	0.0468493	80	0.0466857	60	0.0466857	100	0.0233498	100	0.0233498	60	0.0233498	63.8899
Yiongxiong Hua	60	0.137163	60	0.137163	40	0.0801244	60	0.0801244	80	0.0473844	60	0.0288224	80	0.0288224	60	0.0884436	60	0.0884436	40	0.0263618	100	0.0468493	60	0.0468493	100	0.0466857	40	0.0466857	100	0.0233498	100	0.0233498	20	0.0233498	63.1344
Luhong	60	0.137163	80	0.137163	20	0.0801244	20	0.0801244	80	0.0473844	80	0.0288224	100	0.0288224	80	0.0884436	100	0.0884436	80	0.0263618	20	0.0468493	40	0.0468493	20	0.0466857	60	0.0466857	100	0.0233498	100	0.0233498	100	0.0233498	62.9661
Da Fugui	100	0.137163	100	0.137163	80	0.0801244	80	0.0801244	80	0.0473844	40	0.0288224	20	0.0288224	20	0.0884436	20	0.0884436	20	0.0263618	60	0.0468493	60	0.0468493	80	0.0466857	40	0.0466857	40	0.0233498	20	0.0233498	20	0.0233498	62.9297
Die Lianhua	60	0.137163	80	0.137163	40	0.0801244	20	0.0801244	60	0.0473844	80	0.0288224	100	0.0288224	60	0.0884436	60	0.0884436	40	0.0263618	100	0.0468493	100	0.0468493	60	0.0466857	40	0.0466857	20	0.0233498	100	0.0233498	80	0.0233498	62.4175
Gaogan Hong	60	0.137163	80	0.137163	40	0.0801244	60	0.0801244	80	0.0473844	60	0.0288224	40	0.0288224	80	0.0884436	60	0.0884436	60	0.0263618	60	0.0468493	40	0.0468493	40	0.0466857	40	0.0466857	60	0.0233498	60	0.0233498	60	0.0233498	60.4748
Xueshan Hongxing	80	0.137163	80	0.137163	60	0.0801244	80	0.0801244	60	0.0473844	20	0.0288224	20	0.0288224	20	0.0884436	60	0.0884436	20	0.0263618	60	0.0468493	60	0.0468493	20	0.0466857	100	0.0466857	80	0.0233498	60	0.0233498	40	0.0233498	60.1893
Liantai	40	0.137163	40	0.137163	60	0.0801244	60	0.0801244	80	0.0473844	60	0.0288224	80	0.0288224	100	0.0884436	40	0.0884436	60	0.0263618	60	0.0468493	60	0.0468493	40	0.0466857	80	0.0466857	20	0.0233498	100	0.0233498	80	0.0233498	58.2718
Guifei Chacui	40	0.137163	60	0.137163	20	0.0801244	60	0.0801244	60	0.0473844	40	0.0288224	80	0.0288224	60	0.0884436	100	0.0884436	80	0.0263618	60	0.0468493	100	0.0468493	20	0.0466857	60	0.0466857	60	0.0233498	60	0.0233498	60	0.0233498	58.1216
Qingwen	80	0.137163	80	0.137163	20	0.0801244	100	0.0801244	80	0.0473844	100	0.0288224	20	0.0288224	20	0.0884436	20	0.0884436	20	0.0263618	60	0.0468493	60	0.0468493	80	0.0466857	80	0.0466857	20	0.0233498	20	0.0233498	20	0.0233498	57.368
Hong Jin'gang	40	0.137163	40	0.137163	20	0.0801244	100	0.0801244	80	0.0473844	20	0.0288224	100	0.0288224	100	0.0884436	80	0.0884436	100	0.0263618	20	0.0468493	40	0.0468493	60	0.0466857	20	0.0466857	40	0.0233498	60	0.0233498	60	0.0233498	56.6752
Xuanli Duocai	60	0.137163	60	0.137163	20	0.0801244	40	0.0801244	100	0.0473844	40	0.0288224	80	0.0288224	60	0.0884436	80	0.0884436	80	0.0263618	20	0.0468493	40	0.0468493	20	0.0466857	20	0.0466857	20	0.0233498	100	0.0233498	100	0.0233498	53.7705
Yanzi Xiangyang	40	0.137163	40	0.137163	20	0.0801244	20	0.0801244	80	0.0473844	100	0.0288224	60	0.0288224	80	0.0884436	20	0.0884436	60	0.0263618	100	0.0468493	100	0.0468493	40	0.0466857	100	0.0466857	100	0.0233498	60	0.0233498	20	0.0233498	53.1152
Chunxiao	20	0.137163	40	0.137163	80	0.0801244	40	0.0801244	80	0.0473844	80	0.0288224	40	0.0288224	80	0.0884436	40	0.0884436	80	0.0263618	60	0.0468493	60	0.0468493	60	0.0466857	40	0.0466857	20	0.0233498	100	0.0233498	40	0.0233498	51.8428
Jinzan Ciyu	20	0.137163	40	0.137163	80	0.0801244	40	0.0801244	60	0.0473844	40	0.0288224	40	0.0288224	100	0.0884436	40	0.0884436	40	0.0263618	100	0.0468493	40	0.0468493	20	0.0466857	40	0.0466857	20	0.0233498	100	0.0233498	80	0.0233498	50.4601
Hong Jinqiu	20	0.137163	20	0.137163	20	0.0801244	100	0.0801244	100	0.0473844	40	0.0288224	60	0.0288224	40	0.0884436	80	0.0884436	40	0.0263618	40	0.0468493	40	0.0468493	80	0.0466857	80	0.0466857	20	0.0233498	60	0.0233498	20	0.0233498	47.9425
Lanju	40	0.137163	40	0.137163	20	0.0801244	100	0.0801244	80	0.0473844	80	0.0288224	20	0.0288224	60	0.0884436	20	0.0884436	100	0.0263618	20	0.0468493	40	0.0468493	40	0.0466857	20	0.0466857	20	0.0233498	100	0.0233498	80	0.0233498	47.2547
Hong Hai'er	20	0.137163	20	0.137163	40	0.0801244	20	0.0801244	80	0.0473844	20	0.0288224	40	0.0288224	80	0.0884436	40	0.0884436	40	0.0263618	60	0.0468493	100	0.0468493	100	0.0466857	80	0.0466857	20	0.0233498	20	0.0233498	20	0.0233498	44.7821
Wuhua Longyu	40	0.137163	20	0.137163	60	0.0801244	60	0.0801244	80	0.0473844	20	0.0288224	20	0.0288224	20	0.0884436	80	0.0884436	20	0.0263618	20	0.0468493	40	0.0468493	60	0.0466857	20	0.0466857	20	0.0233498	60	0.0233498	20	0.0233498	41.0407
Zhuguang	20	0.137163	20	0.137163	40	0.0801244	80	0.0801244	80	0.0473844	20	0.0288224	40	0.0288224	20	0.0884436	20	0.0884436	20	0.0263618	40	0.0468493	40	0.0468493	20	0.0466857	60	0.0466857	80	0.0233498	100	0.0233498	20	0.0233498	36.8393
Qiaoling	20	0.137163	20	0.137163	100	0.0801244	20	0.0801244	100	0.0473844	40	0.0288224	40	0.0288224	20	0.0884436	20	0.0884436	20	0.0263618	20	0.0468493	40	0.0468493	40	0.0466857	20	0.0466857	20	0.0233498	100	0.0233498	20	0.0233498	35.0917
Supplementary Table S36 Final evaluation results of the comprehensive performance of 30 herbaceous peonies in subtropical city Hangzhou
Cultivars	Final total point values	Final ranking	Final grading	Recommendation levels	Brief comments and supplementary notes
Qihua Lushuang	92.8765	1	I	Highly recommendation	Excellent cultivar nearly has all needed merits, unnecessary to repeat analysis; the best candidate cultivar in plant landscape application in Hangzhou; pioneer material in the progress of "Southward planting of herbaceous peony"
Hang Baishao	91.9447	2	I	Highly recommendation	Unique cultivars planting intensively in the south of N 30°; has all needed merits, especially for the most flower number, relatively strong heat resistance, probably low chilling requirement and high propagation ability
Yangfei Chuyu	79.8396	3	I	Highly recommendation	Representatively late-flowering and withering cultivar; many aborted flowers; relatively strong heat resistances; high propagation ability and durability; visibly white hairs cover the whole plant in growth and blooming seasons
Meiju	78.5813	4	I	Highly recommendation	Many buds and has the high potential to propagate by crown division; long duration of TBSL; multiple and fascinating flower colors, thick fragrance; bloomed gorgeously every year and still grew well after six-year cultivation
Shanhe Hong	77.532	5	I	Highly recommendation	High final point values, but no Sectionicular strengths, all-round cultivar but lacks of very outstanding merit; relatively longer blooming duration, higher heat resistance and higher durability of propagation ability by crow division
Taohua Feixue	74.9831	6	I	Highly recommendation	Another typically late-flowering cultivar, which is a valuable trait for crossbreeding and landscape application; thick fragrance; high final propotion of non-degraded plants after six-year cultivation
Linghua Chenyu	70.3435	7	II	Medium-high recommendation	Thick fragrance; bloomed vigorously in every year; immature fruits dropped early and only left the disk-shaped fruit receptacles; no normal stamens and pistils; high final propotion of survival plants after six-year cultivation
Guanyin Zuo	68.646	8	II	Medium-high recommendation	The most bud number, and the longest ornamental durations of TBSL and green leaves; elegant flower and leaf types; a cultivar with a typically tufty appearance because of the maximum ratio of stem number to diameter
Qingyun Hong	68.3611	9	II	Medium-high recommendation	Early sprouting and the orange red TBSL; high and wide plants; bloomed evenly in all plants; easy to dehydrate in summer; high final propotion of non-degraded plants after six-year cultivation
Zifeng Chaoyang	63.8899	10	II	Medium-high recommendation	Abundant buds and has the relatively higher potential to propagate by crown division; beautiful purple red stems combined with yellow green new leaves in spring; high final propotion of survival plants after six-year cultivation
Yiongxiong Hua	63.1344	11	II	Medium-high recommendation	Many buds and has the high potential to propagate by crown division; good male and female parents; high final propotion of survival plants after six-year cultivation
Luhong	62.9661	12	II	Medium-high recommendation	Minimum ratio of stem number to diameter; good female parent in hybridization; produced many hybrid seeds and the seeds germinated well; low final propotion of survival plants after six-year cultivation
Da Fugui	62.9297	13	III	Mediumly recommendation	Broadly ovate leaves; beautiful flowers and bloomed well in every year; very serious heat injury; leaves are the earliest to lose green and wither in the late summer or early autumn
Die Lianhua	62.4175	14	III	Mediumly recommendation	Excellent and typical cultivar for appreciating the beautiful TBSL in early spring; high final propotion of non-degraded plants after six-year cultivation
Gaogan Hong	60.4748	15	III	Mediumly recommendation	Tall and erect cultivar, bloomed not well; ordinary cultivar overall
Xueshan Hongxing	60.1893	16	III	Mediumly recommendation	Relatively higher durability of propagation ability by crown division; bloomed stably; ordinary cultivar overall
Liantai	58.2718	17	III	Mediumly recommendation	Elegant flower type and color, but bloomed not well; relatively higher heat resistance
Guifei Chacui	58.1216	18	III	Mediumly recommendation	Large flowers, serious bending or lodging of flowering stems; high final propotions of non-degraded plants after six-year cultivation
Qingwen	57.368	19	IV	Medium-low recommendation	Interesting cultivar with the extreme performances: performed very well in all important indices related to flowering, but very bad in other indices related to resistance and crossbreeding; neither normal stamens nor normal pistils
Hong Jin'gang	56.6752	20	IV	Medium-low recommendation	Long blooming duration; relatively stronger heat, disease and pest resistances
Xuanli Duocai	53.7705	21	IV	Medium-low recommendation	Very beautiful flowers, early flowering period; low final proportions of survival and non-degraded plants after six-year cultivation; good shade tolerance after preliminary observation, which is need to be confirmed further
Yanzi Xiangyang	53.1152	22	IV	Medium-low recommendation	High durability of propagation ability by crown division; very thick fragrance; early sprouting, flowering and withering; high final propotion of survival plants after six-year cultivation; good male and female parents in hybridization
Chunxiao	51.8428	23	IV	Medium-low recommendation	Elegant flower type and color; good strength of flowering stems, but bloomed bad; has the most aborted flowers, so probably has more potential in blooming
Jinzan Ciyu	50.4601	24	IV	Medium-low recommendation	Beautiful yellow petaloid stamens, but bloomed very bad; no blooming in the last two years, but high final propotion of survival plants after six-year cultivation
Hong Jinqiu	47.9425	25	V	Scarcely recommendation	The earlist sprouting and flowering, but blooming was worst among 30 cultivars; had been preliminarily eliminated even in its original city Heze of Shandong Province
Lanju	47.2547	26	V	Scarcely recommendation	Large leaves and flowers, and fascinating pink blue flower color, but bloomed very bad; strong disease and pest resistances; low final propotions of survival and non-degraded plants after six-year cultivation
Hong Hai'er	44.7821	27	V	Scarcely recommendation	Many buds and has the high potential to propagate by crown division; distinctive spherical plant type; the maximum length to width ratios of compound leaves; lovely pink flowers, but bloomed very bad
Wuhua Longyu	41.0407	28	V	Scarcely recommendation	No any outstanding performances in all indices; bloomed bad during six years; low final propotions of survival and non-degraded plants after six-year cultivation
Zhuguang	36.8393	29	V	Scarcely recommendation	Performed bad in most of indices; bloomed poorly during six years; long dormancy duration and probably high chilling requirement; serious heat injury
Qiaoling	35.0917	30	V	Scarcely recommendation	Rare plant size and appearance in peony: low and mignon plants, good ground-cover cultivar; typically late-flowering cultivar, but performed very bad in most of indices and extremely vulnerable under the hot-humid climate

## Sheet: Sheet 2
Supplementary Table S37: Daily maximum and minimum temperatures of Hangzhou during June to September in 2013, when was the hottest summer and broke the highest temperature ever recorded in Hangzhou history during the last 50 years
Date	Daily maximum temperature	Daily minimum temperature
2013-06-01	26	21
2013-06-02	25	20
2013-06-03	29	17
2013-06-04	30	18
2013-06-05	29	20
2013-06-06	32	21
2013-06-07	25	22
2013-06-08	24	22
2013-06-09	26	20
2013-06-10	25	19
2013-06-11	25	20
2013-06-12	25	19
2013-06-13	26	19
2013-06-14	25	19
2013-06-15	29	20
2013-06-16	34	24
2013-06-17	35	25
2013-06-18	36	26
2013-06-19	36	27
2013-06-20	33	26
2013-06-21	31	23
2013-06-22	31	25
2013-06-23	31	25
2013-06-24	31	26
2013-06-25	31	25
2013-06-26	30	25
2013-06-27	25	23
2013-06-28	25	22
2013-06-29	27	22
2013-06-30	31	23
2013-07-01	35	25
2013-07-02	37	26
2013-07-03	37	27
2013-07-04	37	28
2013-07-05	35	27
2013-07-06	34	25
2013-07-07	35	27
2013-07-08	36	27
2013-07-09	37	28
2013-07-10	38	28
2013-07-11	38	28
2013-07-12	36	28
2013-07-13	33	26
2013-07-14	36	27
2013-07-15	37	28
2013-07-16	37	28
2013-07-17	37	28
2013-07-18	37	28
2013-07-19	37	27
2013-07-20	36	28
2013-07-21	34	26
2013-07-22	36	26
2013-07-23	38	27
2013-07-24	39	28
2013-07-25	40	30
2013-07-26	39	30
2013-07-27	39	29
2013-07-28	40	29
2013-07-29	40	30
2013-07-30	39	30
2013-07-31	40	30
2013-08-01	39	28
2013-08-02	39	27
2013-08-03	36	26
2013-08-04	37	27
2013-08-05	38	28
2013-08-06	40	29
2013-08-07	40	30
2013-08-08	40	30
2013-08-09	40	30
2013-08-10	41	31
2013-08-11	40	30
2013-08-12	40	29
2013-08-13	39	28
2013-08-14	39	29
2013-08-15	37	28
2013-08-16	37	29
2013-08-17	37	28
2013-08-18	37	28
2013-08-19	33	26
2013-08-20	34	27
2013-08-21	33	27
2013-08-22	32	28
2013-08-23	34	27
2013-08-24	35	27
2013-08-25	31	28
2013-08-26	29	26
2013-08-27	33	24
2013-08-28	35	26
2013-08-29	35	26
2013-08-30	32	27
2013-08-31	29	24
2013-09-01	30	21
2013-09-02	29	22
2013-09-03	30	21
2013-09-04	30	21
2013-09-05	28	21
2013-09-06	23	20
2013-09-07	24	19
2013-09-08	28	21
2013-09-09	32	22
2013-09-10	35	24
2013-09-11	34	25
2013-09-12	34	25
2013-09-13	34	24
2013-09-14	32	25
2013-09-15	32	23
